# Supplementary material for: Integrated network toxicology, bioinformatics, and molecular docking reveal the potential molecular mechanisms linking bisphenol A to glioma progression
Source: Front Bioinform. 2026 Jul 10;6:1857455. doi: 10.3389/fbinf.2026.1857455 (PMC13395779; doi:10.3389/fbinf.2026.1857455)
Supplement: Supplementary file 1 [file DataSheet1.zip › Supplementary materials.xlsx]

## Sheet: Sheet1
Group	BPA from CTD	BPA from SwissTargetPrediction	BPA from PharmMapper	All BPA	Glioma from OMIM	Glioma from GeneCards	Glioma from CTD	All Glioma
Gene Symbols	ESR1	AR	ESRRG	ESRRG	MIR34A	IDH1	TP53	IDH1
	CAT	ESR1	EPHB4	EPHB4	MIIP	PTEN	BAX	PTEN
	IL1B	ESR2	BACE1	BACE1	KAZN	TP53	BCL2	TP53
	CASP9	HTR6	AKR1C2	AKR1C2	SESN2	BRCA2	CASP3	BRCA2
	STAR	ESRRG	AKR1B1	AKR1B1	OPRD1	IDH2	TNF	IDH2
	ESR2	ALOX5	GSR	GSR	MIR30E	EGFR	CDKN1A	EGFR
	TNF	CA2	BMP2	BMP2	PTCH2	NF1	HMOX1	NF1
	FASN	CA4	AR	AR	BCAN	MGMT	BCL2L1	MGMT
	IL6	MAPT	TTR	TTR	CADM3	BRAF	IL6	BRAF
	SREBF1	RPS6KA3	PDE4B	PDE4B	GPR161	SCARNA5	AKT1	SCARNA5
	BAX	PTGS1	EGFR	EGFR	KIFAP3	LGI1	PARP1	LGI1
	CYP11A1	BCL2L1	CA2	CA2	LRRN2	TERT	RELA	TERT
	CASP3	BCL2	SRC	SRC	CNTN2	ERBB2	CCND1	ERBB2
	HSPA5	ALOX15	NOS3	NOS3	KLHDC8A	ATRX	NFKBIA	ATRX
	SOD1	ALOX12	ESR1	ESR1	H3-3A	MTOR	H2AX	MTOR
	IGF1	RORC	ADAM17	ADAM17	TMEM18	CDKN2A	SOD2	CDKN2A
	BCL2	HTR2B	TGFBR1	TGFBR1	ID2	H3-3A	PTGS2	H3-3A
	PPARG	SLC6A2	PGR	PGR	KIDINS220	AKT1	CAT	AKT1
	ACACA	GABRA1	MAPK14	MAPK14	BABAM2	STAT3	ABCB1	STAT3
	DDIT3	GABRB2	RXRA	RXRA	EHD3	GLI1	SOD1	GLI1
	VTG1	GABRG2	HSD11B1	HSD11B1	BIRC6	ATM	BECN1	ATM
	DNMT1	PTGS2	PIM1	PIM1	EPAS1	MDM2	IL1B	MDM2
	TP53	GABRB3	BCHE	BCHE	BCYRN1	FGFR1	COL1A1	FGFR1
	SOD2	SHBG	CDK2	CDK2	MSH2	CTNNB1	ABCC1	CTNNB1
	CASP8	SRD5A1	KDR	KDR	MSH6	VEGFA	CCL2	VEGFA
	ATF6	SRD5A2	YARS1	YARS1	DCTN1	PIK3CA	CASP9	PIK3CA
	MAPK1	DAO	F10	F10	PANTR1	PDGFRA	MYD88	PDGFRA
	MAPK3	ADRA2A	PNMT	PNMT	POU3F3	MYC	ABCC2	MYC
	NOS2	ADRA2C	HSD17B1	HSD17B1	GLI2	MSH2	MAPK3	MSH2
	ATF4	ADRA2B	CHEK1	CHEK1	PGAP1	TSC1	GSTP1	TSC1
	LPL	CHRM1	CCNA2	CCNA2	NBEAL1	NF2	MGMT	NF2
	CD36	SLC6A4	KIF11	KIF11	CTLA4	PMS2	MAPK1	PMS2
	DNMT3A	TACR2	F2	F2	IDH1	EZH2	FGF2	EZH2
	FAS	SLC6A3	NR3C2	NR3C2	SLC19A3	LZTR1	IGFBP3	LZTR1
	GPX1	CHRM3	CCNT1	CCNT1	DNER	H3-3B	NOS2	H3-3B
	SCD	ADORA3	GSK3B	GSK3B	VHL	BCL2	NFE2L2	BCL2
	EIF2AK3	LTA4H	AKR1C3	AKR1C3	PPARG	CDKN2B	TNFSF10	CDKN2B
	KISS1	PLEC	PDE4D	PDE4D	MLH1	HRAS	NGF	HRAS
	ODC1	DYRK1A	SORD	SORD	PLCD1	CCND1	NFKB1	CCND1
	CYP17A1	DRD1	AKR1C1	AKR1C1	CTNNB1	CDK4	F3	CDK4
	HMOX1	DRD2	TTPA	TTPA	TUSC2	MLH1	TGFB1	MLH1
	AR	DRD3	DUSP6	DUSP6	GSK3B	CD274	CASP8	CD274
	CFD	PLA2G2A	PDPK1	PDPK1	FSTL1	TSC2	VEGFA	TSC2
	JUN	CA7	MAPK10	MAPK10	SRPRB	H19	MMP9	H19
	BECN1	CA14	SULT2A1	SULT2A1	IL12A	MYCN	INSIG1	MYCN
	OCLN	CA13	SOD2	SOD2	MIR15B	CASP8	CSF2	CASP8
	COLEC12	CA5B	AMD1	AMD1	PIK3CA	MAPK1	CD44	MAPK1
	NR4A1	CA5A	PPP5C	PPP5C	TACC3	H3C2	GSTM1	H3C2
	SOX2	TYR	SHBG	SHBG	FGFR3	KRAS	SAT1	KRAS
	TLR4	ADRB3	ESR2	ESR2	RGS12	PTK2	CXCL8	PTK2
	VIM	FTO	THRB	THRB	STK32B	PTPN11	AKR1B1	PTPN11
	CYTB	MMP9	HDAC8	HDAC8	PROM1	SMARCA4	CXCL1	SMARCA4
	PDGFRA	MMP1	TYMS	TYMS	LGI2	APC	GFAP	APC
	CHAC1	MMP2	HPN	HPN	KDR	RAF1	CYP3A4	RAF1
	CTSD	HTR2A	MTAP	MTAP	MCUB	MSH6	MT2A	MSH6
	MYD88	NR1H3	FGFR1	FGFR1	SYNPO2	CHEK2	MYC	CHEK2
	XBP1	IGF1R	SYK	SYK	NUDT6	SOX2	IGF2	SOX2
	CYP19A1	BRAF	MTHFD1	MTHFD1	SLC7A11	MAP2K1	SPARC	MAP2K1
	CYP19A1B	PARP1	MMP13	MMP13	SPOCK3	PARP1	NES	PARP1
	CEBPA	UPP1	NR1H3	NR1H3	VEGFC	CDKN1A	IRS1	CDKN1A
	FABP4	ACHE	GSTA1	GSTA1	TERT	MYB	IL1R1	MYB
	PPARA	DRD4	CYP2C9	CYP2C9	CCDC152	MMP2	TXNRD1	MMP2
	MMP9	HSP90AA1	MMP8	MMP8	SPZ1	SMARCB1	TNC	SMARCB1
	ESR2B	TRAP1	CDK6	CDK6	TMEM167A	KDR	ITGB1	KDR
	DDIT4	QDPR	DCK	DCK	XRCC4	NOTCH1	LIF	NOTCH1
	IL18	HSP90AB1	REN	REN	VCAN	BCL2L1	FTH1	BCL2L1
	APOA1	RIPK2	MMP3	MMP3	APC	PIK3CG	RB1	PIK3CG
	AQP4	ALPL	NR3C1	NR3C1	MIR378A	FUBP1	HIF1A	FUBP1
	HSD3B1	FASN	ABO	ABO	IL12B	VHL	TFPI2	VHL
	MTOR	DHFR	HSP90AA1	HSP90AA1	CPEB4	MET	IER3	MET
	CDKN1A	DUSP3	DPP4	DPP4	RGS14	CXCR4	ERBB2	CXCR4
	CHKA	CDK5R1	MET	MET	H3C2	PDGFRB	STC1	PDGFRB
	DNMT3B	CDK5	JAK3	JAK3	HLA-G	CDK6	GSR	CDK6
	GNRH1	NR1H4	NQO2	NQO2	DAXX	RB1	CDKN3	RB1
	INSIG1	HDAC1	THRA	THRA	DAAM2	NBN	SLC3A2	NBN
	PCK1	NR1I2	PYGL	PYGL	BICRAL	FAS	CHEK1	FAS
	STAT3	IDO1	SULT2B1	SULT2B1	VEGFA	NRAS	NFAT5	NRAS
	ANGPTL4	CLK1	FABP6	FABP6	PHF3	ACVR1	KRT8	ACVR1
	CYP19A1A	DYRK1B	PTPN1	PTPN1	DSE	YAP1	TERT	YAP1
	CYP1A1	HDAC6	MAOB	MAOB	PLN	CDKN1B	CXCL2	CDKN1B
	DIO1	CTSK	FABP3	FABP3	FABP7	ALK	MSH2	ALK
	ESR2A	FGFR1	MAPK1	MAPK1	ENPP3	HIF1A	APC	HIF1A
	FSHB	AKT1	MMP12	MMP12	NMBR	PDCD1	HPRT1	PDCD1
	GADD45B	GABBR2	GSTP1	GSTP1	SYNJ2	FLT1	AGT	FLT1
	SERPINE1	GABBR1	NR1H2	NR1H2	SLC22A1	POT1	BIRC5	POT1
	TJP1	EPHX2	DTYMK	DTYMK	PDGFA	FGFR3	JUN	FGFR3
	APAF1	MYLK	FKBP1A	FKBP1A	PMS2	MEN1	TNFAIP3	MEN1
	APOD	CYP19A1	PGF	PGF	RAC1	QKI	PPARG	QKI
	DUSP6	RAF1	UCK2	UCK2	ZDHHC4	CCDC26	VLDLR	CCDC26
	FOS	ROCK1	JAK2	JAK2	TOMM7	XIAP	FANCD2	XIAP
	HP	PRKACA	DHFR	DHFR	HNRNPA2B1	GFAP	FBXO32	GFAP
	MYH6	KCNN4	IGF1	IGF1	CHN2	SDHA	INHBA	SDHA
	NEU1	CDK2	BST1	BST1	GLI3	GLM4	CDKN1C	GLM4
	NLRP3	CCNA1	LCK	LCK	EGFR	BRCA1	GSTM3	BRCA1
	RUNX2	CCNA2	RARG	RARG	SEPTIN14	GSK3B	TAGLN	GSK3B
	VTG2	MAPK10	MMP9	MMP9	HGF	PPARG	CD68	PPARG
	ATP5PO	MAPK9	PPARG	PPARG	CDK6	NES	FTL	NES
	BCL2L1	PHLPP2	NR1I2	NR1I2	GJC3	PROM1	CASP7	PROM1
	BMP4	ASAH1	F7	F7	DOCK4	XRCC1	CCNB1	XRCC1
	BTG2	TRPA1	IGF1R	IGF1R	POT1	PIK3CB	MALAT1	PIK3CB
	CCNB2	PAK1	ZAP70	ZAP70	SMO	SETD2	CYCS	SETD2
	CHN1	HTR3A	MAPKAPK2	MAPKAPK2	BRAF	MMP9	SQLE	MMP9
	CLU	HRH4	PRKACA	PRKACA	ANGPT2	SRC	PKP2	SRC
	ERN1	JAK3	FECH	FECH	LGI3	PVT1	IFIT1	PVT1
	FGG	JAK2	SETD7	SETD7	FGFR1	CCND3	KIF2C	CCND3
	HMCN1	MAP2K1	ABL1	ABL1	TACC1	DNMT1	DKK1	DNMT1
	LEPR		DPEP1	DPEP1	PRKDC	MIR34A	FHL2	MIR34A
	MBD2		MME	MME	PI15	HGF	HADH	HGF
	MTTP		AURKA	AURKA	NBN	MIR21	RGCC	MIR21
	NPC2		SDS	SDS	ANGPT1	NTRK1	CEBPB	NTRK1
	NQO1		TGM3	TGM3	CCDC26	ROS1	STAT3	ROS1
	PTGS2		SULT1E1	SULT1E1	ADGRB1	PRKDC	CDK1	PRKDC
	PYGL		PLA2G2A	PLA2G2A	CD274	ERCC1	MAPK14	ERCC1
	RAB3C		HMGCR	HMGCR	GLDC	GLM5	GSK3B	GLM5
	RBP4		FABP7	FABP7	PSIP1	GLM6	IGF1	GLM6
	RPS3		RBP4	RBP4	FOCAD	GLM8	ALDH1A3	GLM8
	SCPEP1		VDR	VDR	IFNW1	ERCC2	MLPH	ERCC2
	SOX6		MMP1	MMP1	MTAP	EPCAM	SERPINB1	EPCAM
	TPP1		MAP2K1	MAP2K1	CDKN2A	NFE2L2	PHLDA1	NFE2L2
	AKT2		EIF4E	EIF4E	CDKN2B	POLE	TNFRSF19	POLE
	ATP5PB		OTC	OTC	GLIPR2	RET	MECOM	RET
	GABRA5		CTSB	CTSB	GLIDR	IGF1	THBD	IGF1
	GNMT		MMP16	MMP16	ELP1	CCND2	SLPI	CCND2
	HPX		ELANE	ELANE	PHF19	H3-5	MT1X	H3-5
	IGF1R		PIK3R1	PIK3R1	CIZ1	S100B	FUT8	S100B
	NDUFB6		RARB	RARB	TSC1	CDH1	SOX9	CDH1
	DGAT2		LCN2	LCN2	INPP5E	SOX10	GSTM2	SOX10
	EZH2		DHODH	DHODH	AGPAT2	PIK3CD	CDKN1B	PIK3CD
	FADS2		PPARD	PPARD	TOR4A	AKT2	EPHX1	AKT2
	GSR		BIRC7	BIRC7	CHAT	MAP2K2	PMAIP1	MAP2K2
	PGR		NR1H4	NR1H4	DDIT4	PIK3R1	MMP2	PIK3R1
	PCNA		GSTM2	GSTM2	NRG3	KIT	ABCG2	KIT
	AKT1		CRABP2	CRABP2	PTEN	MUTYH	MPST	MUTYH
	CYP1B1		BCAT2	BCAT2	LGI1	CHEK1	TCIM	CHEK1
	NFE2L2		RORA	RORA	HIF1AN	TNFSF10	PRSS12	TNFSF10
	TRIB3		ALB	ALB	SUFU	PTCH1	PRKAA2	PTCH1
	CCND1		GSTM1	GSTM1	NEURL1	SMAD4	ARF1	SMAD4
	CPT1A		KAT2B	KAT2B	PDCD4	IGF1R	ENC1	IGF1R
	GPER1		WARS1	WARS1	ACSL5	MCL1	ARRDC2	MCL1
	MMP2		IL2	IL2	DMBT1	NTRK3	WNT5A	NTRK3
	THRB		AMY2A	AMY2A	MGMT	RAC1	TFAP2C	RAC1
	BAD		DUT	DUT	EBF3	EPHA2	ITGA3	EPHA2
	ESRRA		BHMT	BHMT	DKK3	NFKBIA	FANCC	NFKBIA
	GPAM		HNMT	HNMT	RASSF10	GSCAR	NR4A2	GSCAR
	GPT		SEC14L2	SEC14L2	BTBD10	RHOA	TPD52L1	RHOA
	IL10		GSTA3	GSTA3	PAX6	SUZ12	RAD23A	SUZ12
	PER2		GSTT2B	GSTT2B	PATL1	SOX9	NFIX	SOX9
	SGK1		CASP1	CASP1	GSTP1	FGFR2	SDC1	FGFR2
	SQLE		RXRB	RXRB	NADSYN1	SMAD2	PRL	SMAD2
	ADIPOQ		PPP1CC	PPP1CC	MIR326	H3C1	TNFRSF10B	H3C1
	AGT		TEK	TEK	ATM	DICER1	CTNNB1	DICER1
	ATF3		ADAM33	ADAM33	CADM1	BRIP1	CCNE1	BRIP1
	BDNF		INSR	INSR	SLC37A4	RASA1	TYMS	RASA1
	FSHR		FGG	FGG	CLMP	JUN	MDK	JUN
	IGFBP1		RARA	RARA	SPA17	HDAC1	GCLC	HDAC1
	LGALS1		GART	GART	IQSEC3	SMO	STAT1	SMO
	RELA		GLO1	GLO1	NTF3	JAK2	WIPF1	JAK2
	TTR		KIT	KIT	ING4	CASP3	CTNNAL1	CASP3
	CCL2		TRDMT1	TRDMT1	KRAS	AKT3	NR2F1	AKT3
	CCNB1			HTR6	PRPH	TOP1	PREX1	TOP1
	DCN			ALOX5	HNRNPA1	RAD51	EDNRA	RAD51
	EFCC1			CA4	SHMT2	OLIG2	S1PR3	OLIG2
	G0S2			MAPT	GLI1	ERBB4	CADM1	ERBB4
	GPX4			RPS6KA3	MIR26A2	MSH3	ATR	MSH3
	HAMP			PTGS1	ATP23	TERC	SLC22A5	TERC
	HSD11B2			BCL2L1	IFNG	CD276	MTOR	CD276
	PGK1			BCL2	YEATS4	CTLA4	TLR4	CTLA4
	PLEKHF1			ALOX15	GLIPR1	NEAT1	CCN2	NEAT1
	TSC22D1			ALOX12	IGF1	TGFBR2	CASP1	TGFBR2
	TXNIP			RORC	CMKLR1	SDHB	SCN8A	SDHB
	ACTN3			HTR2B	PTPN11	EPHB4	CCN4	EPHB4
	ATP6			SLC6A2	FGF9	CSF2	AP1S2	CSF2
	BBC3			GABRA1	BRCA2	CDKN2C	HMGN2	CDKN2C
	BMP7			GABRB2	RB1	BAX	CSGALNACT1	BAX
	CCNG2			GABRG2	LTB4R	TUG1	NOS3	TUG1
	CEBPB			PTGS2	HIF1A	ARAF	LBP	ARAF
	CTSK			GABRB3	AKT1	KLF4	IPO4	KLF4
	CYP1A			SRD5A1	SPRED1	IL10	MGST2	IL10
	EDN1			SRD5A2	EHD4	TOP2A	ANK2	TOP2A
	EPCAM			DAO	BCL2L10	CBL	MASP1	CBL
	FDX2			ADRA2A	PKM	MIR221	PITPNC1	MIR221
	FKBP5			ADRA2C	ISLR2	MDM4	GOLGA4	MDM4
	GDA			ADRA2B	EFL1	CIC	GARNL3	CIC
	HAS2			CHRM1	WDR73	EP300	PTPN3	EP300
	HPCAL4			SLC6A4	IDH2	EGF	LAMB3	EGF
	IARS1			TACR2	TSC2	MAX	GLRX	MAX
	IFNG			SLC6A3	DNAJA3	WT1	ZYX	WT1
	IGFBP3			CHRM3	EEF2K	RUNX1	PIK3CD	RUNX1
	IGFBP4			ADORA3	TAX1BP3	AURKB	TUFM	AURKB
	LMCD1			LTA4H	TP53	BMPR1A	NFIB	BMPR1A
	MAP1LC3A			PLEC	NOS2	RICTOR	PRPH	RICTOR
	MAP2			DYRK1A	NF1	NSD1	MT1F	NSD1
	MYH11			DRD1	SUZ12	HSP90AA1	APEX1	HSP90AA1
	NAA10			DRD2	CCL2	WRN	DDIT3	WRN
	NDUFA1			DRD3	ERBB2	ATR	TIMP1	ATR
	NPY			CA7	SMARCE1	GLIPR1	FOS	GLIPR1
	PCSK1			CA14		DGCR5	GADD45A	DGCR5
	PLAGL1			CA13		BIRC5	BIRC2	BIRC5
	PNPLA2			CA5B		EWSR1	HSPB1	EWSR1
	RPS27L			CA5A		CCNE1	NIN	CCNE1
	SIRT5			TYR		E2F3	CSRP3	E2F3
	SLC10A4			ADRB3		NKX2-1	PCBD1	NKX2-1
	SLC1A5			FTO		SDHD	CDKN2A	SDHD
	SREBF2			MMP2		FASLG	PIK3C3	FASLG
	SRGN			HTR2A		IGF2	FOXF2	IGF2
	THBD			BRAF		XRCC3	TFDP1	XRCC3
	TPM2			PARP1		ARID1A	AKR1C1	ARID1A
	TUT4			UPP1		GAS5	GALNT15	GAS5
	AARS1			ACHE		BCOR	MLH1	BCOR
	ABHD4			DRD4		BAP1	NBL1	BAP1
	ACADM			TRAP1		H3C3	RHOBTB3	H3C3
	AMH			QDPR		SMAD3	CDH13	SMAD3
	APOA2			HSP90AB1		CSF1	CYTH1	CSF1
	APOC2			RIPK2		PALB2	ANKRD1	PALB2
	APOM			ALPL		FANCD2	QPCT	FANCD2
	ATM			FASN		LATS1	RBM19	LATS1
	ATP5MG			DUSP3		LATS2	NKD2	LATS2
	AURKA			CDK5R1		TEK	ST3GAL1	TEK
	BCO1			CDK5		TLR4	EEF1G	TLR4
	BNIP3			HDAC1		KMT2A	PDE5A	KMT2A
	C4B			IDO1		AXL	TH	AXL
	CACNA1G			CLK1		IRS1	GDF15	IRS1
	CEP152			DYRK1B		CD44	PLAU	CD44
	CIDEC			HDAC6		WEE1	TMEM158	WEE1
	CLDN1			CTSK		CREBBP	SLC15A2	CREBBP
	COL1A2			AKT1		SDHC	DHRS3	SDHC
	COL7A1			GABBR2		SPRED1	SNRPB2	SPRED1
	COX6C			GABBR1		RARA	ACP3	RARA
	CTNNB1			EPHX2		CDKN1C	P3H3	CDKN1C
	CYP7A1			MYLK		NPM1	SF1	NPM1
	DHCR7			CYP19A1		BTG2	NGEF	BTG2
	DHFR			RAF1		SLIT2	STXBP6	SLIT2
	EMP2			ROCK1		ABL1	BLK	ABL1
	FGA			KCNN4		BRD4	ZC3H13	BRD4
	FGB			CCNA1		RAD51B	VAT1L	RAD51B
	FLRT2			MAPK9		TET1	EIF4A2	TET1
	FTH1			PHLPP2		SDHAF2	ELMO1	SDHAF2
	GCLC			ASAH1		PDCD1LG2	MEG3	PDCD1LG2
	HSPA8			TRPA1		XPC	PLEKHG5	XPC
	KCNMA1			PAK1		TET2	XIAP	TET2
	LAMC2			HTR3A		FANCA	FAS	FANCA
	LAMP2			HRH4		MRE11	SERPINE1	MRE11
	LDHA			CAT		ID3	EDN1	ID3
	LHB			IL1B		ERBB3	IL12B	ERBB3
	LIF			CASP9		MIR222	ATM	MIR222
	MAD2L1			STAR		MIR15B	TRP53	MIR15B
	MRPS24			TNF		RAD50	FASN	RAD50
	MTHFD2			IL6		POLD1	DUSP1	POLD1
	MYC			SREBF1		TLR9	TNFRSF11B	TLR9
	NDUFA4			BAX		NOTCH2	TULP3	NOTCH2
	NDUFA7			CYP11A1		NTRK2	VAMP4	NTRK2
	NDUFB4			CASP3		FBXW7	SYNPO2	FBXW7
	NFE2L3			HSPA5		CD70	DNA2	CD70
	NFIL3			SOD1		SUFU	DHX37	SUFU
	NT5E			ACACA		PRKCA	ABCG5	PRKCA
	PAX6			DDIT3		HDAC2	CALB2	HDAC2
	PIK3R1			VTG1		C11orf65	TMEM19	C11orf65
	RPL37A			DNMT1		TP53BP1	KCNAB2	TP53BP1
	RPL41			TP53		XRCC2	RORB	XRCC2
	S100A10			CASP8		CSF1R	RFC3	CSF1R
	SEC61G			ATF6		ERG	E2F1	ERG
	SELENOS			MAPK3		DMBT1	FBN1	DMBT1
	SFT2D1			NOS2		TNFAIP3	LCN2	TNFAIP3
	SHBG			ATF4		BLM	SFPQ	BLM
	SLC15A2			LPL		EGFL7	LDLR	EGFL7
	SPRY2			CD36		PMS1	AR	PMS1
	ZC3H6			DNMT3A		TGFB1	CTSL	TGFB1
	AGPAT4			FAS		BCL2L11	AKT2	BCL2L11
	AIFM1			GPX1		TMEM127	CHD2	TMEM127
	ALDH1A3			SCD		CSF3	TAC1	CSF3
	ALOX15			EIF2AK3		MIR10B	SNAPC3	MIR10B
	APOB			KISS1		IKBKE	TBX3	IKBKE
	APOC1			ODC1		MIR17	PGM2	MIR17
	APOE			CYP17A1		RIT1	NPL	RIT1
	ATP6V0B			HMOX1		KMT2D	ACTG2	KMT2D
	BAMBI			CFD		NOTCH3	HAGH	NOTCH3
	BHMT			JUN		PIK3R3	MPG	PIK3R3
	CARMIL3			BECN1		AURKA	WASF2	AURKA
	CCN2			OCLN		MIR146B	GLRB	MIR146B
	CCNE1			COLEC12		CYP17A1	BMP5	CYP17A1
	CDKN1B			NR4A1		MAP2K4	ETV1	MAP2K4
	CEBPD			SOX2		EPHA3	POPDC3	EPHA3
	CENPV			TLR4		FOXP1	POLG2	FOXP1
	CKB			VIM		MIR130B	SPEN	MIR130B
	CLIC4			CYTB		PRKAR1A	NID2	PRKAR1A
	COX6B1			PDGFRA		PDPK1	NPAS2	PDPK1
	CREG1			CHAC1		INSR	FECH	INSR
	CTSH			CTSD		MIR25	TIMP2	MIR25
	CYCS			MYD88		MTAP	IFNG	MTAP
	CYGB			XBP1		DNMT3B	CDK6	DNMT3B
	CYP27A1			CYP19A1B		PDGFB	LDHA	PDGFB
	DKK1			CEBPA		STK11	SPP1	STK11
	DUSP10			FABP4		FGF2	POLH	FGF2
	EFHD1			PPARA		CTCF	CDC25B	CTCF
	EGR1			ESR2B		HDAC6	TUBB	HDAC6
	ELOVL2			DDIT4		FLT4	MYBL2	FLT4
	FABP3			IL18		KEAP1	MAP1LC3B	KEAP1
	FAM13A			APOA1		PAX5	CXCL10	PAX5
	FBLN5			AQP4		MIR210	WT1	MIR210
	FDFT1			HSD3B1		BTK	CCNB2	BTK
	FHOD3			MTOR		NKX3-1	TXNIP	NKX3-1
	FLCN			CDKN1A		ESR1	THBS1	ESR1
	GABRD			CHKA		RPTOR	DEF6	RPTOR
	GPNMB			DNMT3B		TNC	INPPL1	TNC
	GREB1L			GNRH1		IGF2R	RAB27B	IGF2R
	GSTO1			INSIG1		MDC1	SEMA3A	MDC1
	HAO1			PCK1		JAK1	GOLGA8B	JAK1
	HBB			STAT3		CEBPA	EXTL1	CEBPA
	HECTD1			ANGPTL4		PAK1	SCAMP5	PAK1
	HERPUD1			CYP19A1A		MALAT1	SLC14A1	MALAT1
	HMGCL			CYP1A1		GATA2	SGK1	GATA2
	HSD17B1			DIO1		ERCC4	HES1	ERCC4
	HSD17B2			ESR2A		ARID1B	DNMT1	ARID1B
	HSD3B2			FSHB		DNMT3A	MKI67	DNMT3A
	HTRA1			GADD45B		HOTAIR	SIRT1	HOTAIR
	IYD			SERPINE1		MIR140	BBC3	MIR140
	KCNE4			TJP1		BBC3	RAD51	BBC3
	KCNN2			APAF1		FOXD2-AS1	TRIB3	FOXD2-AS1
	KLF9			APOD		VTCN1	CDH2	VTCN1
	KMT2E			FOS		PRKN	SLC2A1	PRKN
	LMNA			HP		BCORL1	MPO	BCORL1
	MAL2			MYH6		FGF19	SOX2	FGF19
	MIR21			NEU1		MEG3	CHEK2	MEG3
	MOCOS			NLRP3		PRKCI	CFTR	PRKCI
	MSMO1			RUNX2		TP63	ADAMTS4	TP63
	MUC1			VTG2		ETV5	FASLG	ETV5
	MYOD1			ATP5PO		PIK3R2	PRC1	PIK3R2
	NCF1			BMP4		FGF14	KEAP1	FGF14
	NDUFAF8			BTG2		RECQL4	ABCC4	RECQL4
	NDUFS4			CCNB2		EPAS1	LIG1	EPAS1
	NDUFS6			CHN1		CSF3R	SRC	CSF3R
	NFKB1			CLU		CTNNA1	NQO1	CTNNA1
	NR4A3			ERN1		BCL2L2	XRCC1	BCL2L2
	OSBP2			HMCN1		FAT1	XBP1	FAT1
	PCF11			LEPR		FANCM	CYP3A5	FANCM
	PCK2			MBD2		B2M	PDGFB	B2M
	PCYT2			MTTP		IL6	DPYD	IL6
	PFKFB3			NPC2		PTPRD	DDIT4	PTPRD
	PLK4			NQO1		RPA1	CCL5	RPA1
	PPP1R1B			RAB3C		FGFR4	CYP19A1	FGFR4
	PRKDC			RPS3		MIR19A	OGG1	MIR19A
	PTGS1			SCPEP1		PMAIP1	ZNF112	PMAIP1
	REV3L			SOX6		MITF	TDRP	MITF
	RIC8A			TPP1		HULC	ADAM15	HULC
	RPLP2			AKT2		HSP90AB1	GFOD3P	HSP90AB1
	RPS10			ATP5PB		TAF1	MTURN	TAF1
	RPS13			GABRA5		PAX8	PCDHB2	PAX8
	RPS28			GNMT		SNHG16	PRRX2	SNHG16
	RPS29			HPX		SNHG1	MSF	SNHG1
	SERPINA1			NDUFB6		ABL2	EGFR	ABL2
	SERPINC1			DGAT2		DDB2	SERPINB2	DDB2
	SERPING1			EZH2		RAD52	PCNA	RAD52
	SLC14A2			FADS2		FH	GCLM	FH
	SLC40A1			PCNA		AXIN2	BCL10	AXIN2
	SLC7A11			CYP1B1		SOCS1	ITGB3	SOCS1
	SP1			NFE2L2		DAXX	MAPK9	DAXX
	SP7			TRIB3		BCR	PCOLCE	BCR
	SQSTM1			CCND1		SYK	REL	SYK
	TAGLN2			CPT1A		MIAT	FYN	MIAT
	TCN2			GPER1		ERCC5	STMN1	ERCC5
	TGFB3			BAD		GATA6	BMP7	GATA6
	THY1			ESRRA		MIR155HG	SLC7A11	MIR155HG
	TLR2			GPAM		DDR1	ID2	DDR1
	TMSB10			GPT		RANBP2	FKBP5	RANBP2
	TNFRSF21			IL10		ZNF217	PLK2	ZNF217
	TTC21A			PER2		MERTK	GADD45B	MERTK
	UBC			SGK1		GATA3	GDNF	GATA3
	UPF3B			SQLE		GNAS	EZH2	GNAS
	VARS1			ADIPOQ		E2F1	GRN	E2F1
	XPNPEP2			AGT		BCL6	GSTT1	BCL6
	YARS1			ATF3		MAGI2	ID3	MAGI2
	ABCB4			BDNF		CASP9	HSPA1A	CASP9
	ACE			FSHR		NOTCH4	SYP	NOTCH4
	AFP			IGFBP1		BIRC2	SLC10A1	BIRC2
	AGRN			LGALS1		TLR7	ZNF655	TLR7
	ALKBH2			RELA		PLAUR	PHC2	PLAUR
	ANGPTL3			CCL2		CXCR2	KCNH2	CXCR2
	ARSA			CCNB1		ETV4	DYRK1B	ETV4
	ATP6V1B2			DCN		NCOR1	NEK6	NCOR1
	BOLL			EFCC1		UCA1	PKP3	UCA1
	CACNA1C			G0S2		IL7R	ARTN	IL7R
	CALR			GPX4		CYLD	SLC30A3	CYLD
	CASS4			HAMP		GRM3	RGP1	GRM3
	CAV1			HSD11B2		EPHA5	PRKCA	EPHA5
	CD99L2			PGK1		TGFBR1	JAK1	TGFBR1
	CDCA8			PLEKHF1		SF3B1	CDH1	SF3B1
	CENPE			TSC22D1		FLT3	IL12A	FLT3
	CFAP53			TXNIP		AR	HSP90B1	AR
	CFB			ACTN3		MKNK1	RGS2	MKNK1
	CGA			ATP6		CHD4	SOCS1	CHD4
	CHRD			BBC3		ERCC6	YWHAH	ERCC6
	CISD2			BMP7		MIR20A	TUBG1	MIR20A
	CNR1			CCNG2		RASA2	ORM1	RASA2
	COL8A1			CEBPB		ADORA2A	RELB	ADORA2A
	COX1			CYP1A		XPO1	CCN1	XPO1
	COX2			EDN1		GREM1	TRAF1	GREM1
	CRAMP1			EPCAM		FOXA1	SLC12A2	FOXA1
	CRLF3			FDX2		ETV6	MVD	ETV6
	CTSZ			FKBP5		PAK5	TGFA	PAK5
	DAPK1			GDA		MAP3K1	HSPA1B	MAP3K1
	DDAH1			HAS2		PTGS2	ABCC3	PTGS2
	DHRS9			HPCAL4		ETV1	ACTN1	ETV1
	DNM1L			IARS1		ICOSLG	PLAT	ICOSLG
	DOCK11			IFNG		COP1	STAM	COP1
	DRAM1			IGFBP3		FGF10	AGR3	FGF10
	EIF5B			IGFBP4		FGF6	RAD9A	FGF6
	FEZ1			LMCD1		KDM5A	TMPRSS15	KDM5A
	FUS			MAP1LC3A		PREX2	GABRA2	PREX2
	G6PD			MAP2		GPC3	SRP14	GPC3
	GGH			MYH11		FGF3	HHAT	FGF3
	GMPR			NAA10		BUB1B	BCL2L11	BUB1B
	HNF4A			NDUFA1		GFOD3P	MYLK	GFOD3P
	HSP70			NPY		RAD21	NDRG1	RAD21
	IAH1			PCSK1		RAD51D	CKB	RAD51D
	ID1			PLAGL1		FANCB	CCNA2	FANCB
	ID3			PNPLA2		CDC73	ATG5	CDC73
	KCTD1			RPS27L		PLK2	BMP2	PLK2
	KYNU			SIRT5		EXT2	CEBPD	EXT2
	LAMA4			SLC10A4		CUL4A	COL6A3	CUL4A
	LGALS12			SLC1A5		EPHB1	S100A4	EPHB1
	LIPG			SREBF2		KIAA1549	NRP1	KIAA1549
	LONP1			SRGN		TRAF7	TGM2	TRAF7
	LPCAT3			THBD		ACVR1B	HSPA5	ACVR1B
	MAP1LC3B			TPM2		PBRM1	GPT	PBRM1
	MCM3			TUT4		ERCC3	TK1	ERCC3
	MCM4			AARS1		EXT1	CYP1B1	EXT1
	MCM5			ABHD4		PDK1	SMAD3	PDK1
	MPC1			ACADM		SPOP	ALAS2	SPOP
	NAPEPLD			AMH		IRS2	IGFBP5	IRS2
	ND4			APOA2		H1-2	MUC2	H1-2
	ND4L			APOC2		NCOA3	SP1	NCOA3
	NDUFA2			APOM		MYCL	CD80	MYCL
	NDUFA6			ATM		ZNF703	IKBKG	ZNF703
	NDUFC1			ATP5MG		PRDM1	MAP4K2	PRDM1
	NDUFS3			BCO1		VIM	PPP1R15A	VIM
	NIPSNAP1			BNIP3		BTG1	MAD1L1	BTG1
	NTRK2			C4B		CYTOR	COL5A3	CYTOR
	NUCB1			CACNA1G		GATA4	PIK3R3	GATA4
	OXTR			CEP152		IKZF1	CD151	IKZF1
	P4HB			CIDEC		NSD2	LAD1	NSD2
	PDZK1			CLDN1		MYOD1	BMAL1	MYOD1
	PLOD2			COL1A2		MIR9-2HG	NOTCH2NLA	MIR9-2HG
	PMAIP1			COL7A1		FRS2	LMAN1L	FRS2
	PRLR			COX6C		FGF23	LINS1	FGF23
	PROSER1			CTNNB1		PHOX2B	DHX16	PHOX2B
	PSEN2			CYP7A1		MYD88	LMTK2	MYD88
	PTPN13			DHCR7		RAD54L	CASP4	RAD54L
	PTPRA			EMP2		RAD54B	ITGA5	RAD54B
	RASL10B			FGA		RUNX1T1	MCM5	RUNX1T1
	RGCC			FGB		CDKN2B-AS1	TOP2A	CDKN2B-AS1
	RHO			FLRT2		SMARCD1	PGK1	SMARCD1
	RHOU			FTH1		SNHG20	GSN	SNHG20
	RNGTT			GCLC		IFNG	PKM	IFNG
	RPL18A			HSPA8		MIR17HG	MSMO1	MIR17HG
	RPL22			KCNMA1		BCYRN1	CTSB	BCYRN1
	RPS15			LAMC2		DIS3	ZFP36	DIS3
	RPS18			LAMP2		FGF4	CTSD	FGF4
	RPSA			LDHA		FGF12	ITPR3	FGF12
	RSPO3			LHB		SNHG12	FOSL1	SNHG12
	SARAF			LIF		CALR	MCM6	CALR
	SGK3			MAD2L1		RNF43	EPCAM	RNF43
	SH3PXD2B			MRPS24		CUL3	JAG1	CUL3
	SI			MTHFD2		XPA	SNCA	XPA
	SLC22A3			MYC		YES1	COL4A1	YES1
	SLC7A1			NDUFA4		GNA13	HSPA2	GNA13
	SNED1			NDUFA7		DCUN1D1	MET	DCUN1D1
	SPARC			NDUFB4		STAT4	CDC25C	STAT4
	SPNS1			NFE2L3		CHI3L1	GPX4	CHI3L1
	SPP1			NFIL3		PTPRT	GEM	PTPRT
	ST6GALNAC5			NT5E		GNAQ	NPR1	GNAQ
	TACC3			PAX6		MMP14	SNAI2	MMP14
	TBX5			RPL37A		PAK3	SERPINE2	PAK3
	TMEM147			RPL41		PRSS8	IFITM1	PRSS8
	TMEM71			S100A10		TBX3	MAP3K1	TBX3
	TMOD4			SEC61G		TNFRSF14	BNIP3	TNFRSF14
	TRIM44			SELENOS		PPP2R1A	IDS	PPP2R1A
	TUB			SFT2D1		PPP2R2A	LSP1	PPP2R2A
	TUBA1C			SLC15A2		SH2D1A	CLIC1	SH2D1A
	UBA52			SPRY2		FANCF	TLE3	FANCF
	UCP2			ZC3H6		MIR128-1	FBLN5	MIR128-1
	UQCRQ			AGPAT4		DDR2	LGALS3	DDR2
	USP2			AIFM1		RBM10	GAMT	RBM10
	VDAC3			ALDH1A3		MST1R	SHMT2	MST1R
	VTG3			APOB		SOX17	HACL1	SOX17
	WDR62			APOC1		MIR328	MED1	MIR328
	XIAP			APOE		RRAS	CUX2	RRAS
	ZBTB10			ATP6V0B		PIK3C2B	ARPC2	PIK3C2B
	ZNF503			BAMBI		MIR296	SMO	MIR296
	ACTN4			CARMIL3		JAK3	PFN1	JAK3
	AHCY			CCN2		PIM1	COX6A2	PIM1
	AHNAK			CCNE1		ALOX12B	FKBP1A	ALOX12B
	ANP32A			CDKN1B		ARID2	DVL1	ARID2
	ARNT2			CEBPD		EMSY	LOXL1	EMSY
	CASP2			CENPV		CDK8	MAPK10	CDK8
	CDK6			CKB		MYBL1	B4GALT5	MYBL1
	CHAF1A			CLIC4		GNA11	HDAC1	GNA11
	CNIH1			COX6B1		CHD2	AMH	CHD2
	DTL			CREG1		MLH3	WFDC1	MLH3
	EIF2B1			CTSH		XIST	NABP1	XIST
	GLRX5			CYCS		WAS	ANGPT1	WAS
	HAT1			CYGB		IL13RA2	CD59	IL13RA2
	HNRNPM			CYP27A1		GRIN2A	PLOD2	GRIN2A
	HSPD1			DKK1		FLCN	TFAP2A	FLCN
	IDH2			DUSP10		SPEN	SLC7A5	SPEN
	INSIG2			EFHD1		PEG3	IL10	PEG3
	KIF11			EGR1		AXIN1	BGN	AXIN1
	LIMK2			ELOVL2		EPHA7	PCCA	EPHA7
	NUSAP1			FAM13A		ERRFI1	ICAM1	ERRFI1
	PAPSS1			FBLN5		MIR155	ENO2	MIR155
	PARD3			FDFT1		LINC00467	ZFP36L1	LINC00467
	PAX8			FHOD3		EED	CTSC	EED
	RPS3A			FLCN		KDM6A	LAMC1	KDM6A
	SRPRA			GABRD		KMT2C	TGFB3	KMT2C
	TK1			GPNMB		BICRA	EFNA1	BICRA
	TOP2A			GREB1L		TLR8	GPNMB	TLR8
	TSG101			GSTO1		BARD1	IGFBP7	BARD1
	UBE2T			HAO1		CDK12	CD74	CDK12
	UHRF1			HBB		PARP2	PDGFRB	PARP2
	ZFR			HECTD1		TIPARP	NOTCH1	TIPARP
	EHHADH			HERPUD1		REL	MGLL	REL
	MGAT4B			HMGCL		POLH	SCD	POLH
	POR			HSD17B2		CARD11	ASNS	CARD11
	SCD1			HSD3B2		GABRA6	FADD	GABRA6
	CDH1			HTRA1		MAF	SLCO1A2	MAF
	ESRRG			IYD		LTK	SLC19A2	LTK
	SLC2A4			KCNE4		INPP4B	CDK8	INPP4B
	CDH2			KCNN2		AFAP1-AS1	SORBS2	AFAP1-AS1
	DHRS3			KLF9		LINC01116	NRG1	LINC01116
	ABHD2			KMT2E		LYN	NR1H4	LYN
	AHR			LMNA		KDM5C	ALAD	KDM5C
	AKAP12			MAL2		MAPK14	GPR37	MAPK14
	ATP1B1			MIR21		LEF1-AS1	MYB	LEF1-AS1
	C3			MOCOS		AGO2	PAX8	AGO2
	COL1A1			MSMO1		SBDS	SEPTIN4	SBDS
	GNAS			MUC1		NUP93	ST6GAL1	NUP93
	HSD17B3			MYOD1		CASC2	ALOX12	CASC2
	LEP			NCF1		PIK3C3	RCN1	PIK3C3
	NES			NDUFAF8		CRKL	SLC16A2	CRKL
	PTEN			NDUFS4		NT5C2	MT2	NT5C2
	ST3GAL1			NDUFS6		PRSS1	PNPLA2	PRSS1
	BUB1B			NFKB1		RPS6KA4	DMRTC2	RPS6KA4
	CARS1			NR4A3		STAG2	SPATA12	STAG2
	FUBP1			OSBP2		MED12	CDK2	MED12
	GDF15			PCF11		U2AF1	BTG2	U2AF1
	HSD11B1			PCK2		FANCI	MDM2	FANCI
	NDST3			PCYT2		INPP4A	CFLAR	INPP4A
	NR1H3			PFKFB3		EIF1AX	AHNAK	EIF1AX
	RAB30			PLK4		NSD3	ABCA1	NSD3
	SLCO1C1			PPP1R1B		H2BC5	STAT2	H2BC5
	SNAI1			PRKDC		DLGAP1-AS1	FGFR3	DLGAP1-AS1
	TPM1			REV3L		FTX	STX2	FTX
	ALB			RIC8A		SLX4	SOCS2	SLX4
	ANXA2			RPLP2		SNCAIP	TMPO	SNCAIP
	BIRC5			RPS10		IGFBP2	DKK3	IGFBP2
	CCN5			RPS13		HNF1A	SDC2	HNF1A
	CGNL1			RPS28		FANCG	LGMN	FANCG
	CGREF1			RPS29		ZFPM2-AS1	TNFRSF10A	ZFPM2-AS1
	CHCHD10			SERPINA1		MAPK8	ADA	MAPK8
	CPT1B			SERPINC1		NGF	S100A11	NGF
	CXCL8			SERPING1		CD79A	ISG15	CD79A
	DIO2			SLC14A2		SPTA1	NEDD9	SPTA1
	DLG4			SLC40A1		MIR22HG	DUSP5	MIR22HG
	DOCK1			SLC7A11		LRP1B	FAH	LRP1B
	DPP4			SP1		ZFAS1	GSTO1	ZFAS1
	FMOD			SP7		LOC110121191	LGALS1	LOC110121191
	FTO			SQSTM1		SOS1	GJB2	SOS1
	GABRB1			TAGLN2		TMPO-AS1	SOX4	TMPO-AS1
	GJB2			TCN2		NOP53	CD9	NOP53
	GRIN1			TGFB3		HOXA11-AS	DUSP6	HOXA11-AS
	GRIN2B			THY1		HOTTIP	SLC16A3	HOTTIP
	H6PD			TLR2		SNHG6	IFIT3	SNHG6
	HJURP			TMSB10		SGK1	WEE1	SGK1
	HSD17B10			TNFRSF21		ASXL1	PTGR1	ASXL1
	IGFBP2			TTC21A		MIR15A	STC2	MIR15A
	IGFBP5			UBC		TMPRSS2	ANGPTL4	TMPRSS2
	ITGA5			UPF3B		KAT6A	MAOA	KAT6A
	LAMA2			VARS1		ASXL2	STAT6	ASXL2
	LDLR			XPNPEP2		ACKR3	AOX1	ACKR3
	LHCGR			ABCB4		TYRO3	TXN	TYRO3
	LRP5			ACE		GATA1	LMNB1	GATA1
	LYVE1			AFP		INHBA	ATG7	INHBA
	MAG			AGRN		MAML1	PCK2	MAML1
	MAP3K7			ALKBH2		CCN6	PRDX2	CCN6
	MAPK8			ANGPTL3		HNF1A-AS1	MAP1LC3A	HNF1A-AS1
	MAPK8IP3			ARSA		DANCR	CYP1A1	DANCR
	MECP2			ATP6V1B2		AGAP2-AS1	CASP12	AGAP2-AS1
	MEF2C			BOLL		TGFB2	FOSB	TGFB2
	MEGF9			CACNA1C		IFNGR1	DNAJB1	IFNGR1
	NDUFB2			CALR		PLCG2	KLF9	PLCG2
	PCYOX1			CASS4		TSHR	IRF1	TSHR
	PLEKHO1			CAV1		CD22	RAMP1	CD22
	PLIN1			CD99L2		FANCC	HCFC1	FANCC
	PPARGC1A			CDCA8		MPL	SLC20A1	MPL
	PPM1E			CENPE		PTPRS	TP53INP1	PTPRS
	PRDX1			CFAP53		FANCL	NRTN	FANCL
	PRKAG2			CFB		CBFB	TRIB1	CBFB
	RASGRF1			CGA		CD79B	MYOD1	CD79B
	SCARB1			CHRD		PTPRO	AVPR1A	PTPRO
	SLC16A7			CISD2		RPS6KB2	KRT17	RPS6KB2
	SLC24A2			CNR1		IRF4	IFI35	IRF4
	SLC47A1			COL8A1		RAD51C	CKM	RAD51C
	SMC2			COX1		HSD3B1	HNF1A	HSD3B1
	STC2			COX2		IRF2	UGT8	IRF2
	TALDO1			CRAMP1		DOT1L	MDM4	DOT1L
	TIMP2			CRLF3		ERCC8	ESRRA	ERCC8
	WSB1			CTSZ		FOXL2	SLC12A1	FOXL2
	AARD			DAPK1		PIK3C2G	CRABP1	PIK3C2G
	ABCA1			DDAH1		FANCE	STS	FANCE
	ABCB1			DHRS9		LMO1	RNASE4	LMO1
	ACADS			DNM1L		MAP3K13	TRIM50	MAP3K13
	ACHE			DOCK11		ARID5B	MRCL3	ARID5B
	ACOX1			DRAM1		PARP3	MAPK8	PARP3
	ACP5			EIF5B		RYBP	RAD54B	RYBP
	ACTA2			FEZ1		KEL	TYMP	KEL
	AHDC1			FUS		ABRAXAS1	FAT1	ABRAXAS1
	ASNS			G6PD		ARFRP1	CRISPLD2	ARFRP1
	ASTN1			GGH		AMER1	ELK1	AMER1
	ATG14			GMPR		ADGRA2	PAWR	ADGRA2
	ATP1A2			HNF4A		KLHL6	PHLDA2	KLHL6
	AXIN2			HSP70		MEF2B	HSPA4L	MEF2B
	BMP15			IAH1		SHQ1	CCNF	SHQ1
	BMP6			ID1		NUTM1	MATN2	NUTM1
	CAMK2A			ID3		STK40	CDCA2	STK40
	CBS			KCTD1		TENT5C	BAMBI	TENT5C
	CCNA2			KYNU		ZBTB2	BRCA2	ZBTB2
	CD320			LAMA4		GID4	BNC2	GID4
	CDC6			LGALS12		PNRC1	GHR	PNRC1
	CDK1			LIPG		MKI67	MEIS1	MKI67
	CEMIP2			LONP1		MTDH	PGF	MTDH
	CFH			LPCAT3		LINC00632	MYO6	LINC00632
	COL14A1			MAP1LC3B		GDNF	TTK	GDNF
	CPEB4			MCM3		HCG11	FKBP4	HCG11
	CREB1			MCM4		LINC01198	CD36	LINC01198
	CTTNBP2			MCM5		ABCG2	TRAP1	ABCG2
	CXCL12			MPC1		TNFRSF10B	HEY1	TNFRSF10B
	DAD1			NAPEPLD		TRPM2-AS	CRYAB	TRPM2-AS
	DCTPP1			ND4		GJA1	FSTL1	GJA1
	DEF6			ND4L		CREB1	SULF2	CREB1
	DOCK4			NDUFA2		ACSL5	SLC6A6	ACSL5
	DSTYK			NDUFA6		PDGFA	NIBAN1	PDGFA
	DYNC1H1			NDUFC1		CASC9	COL18A1	CASC9
	EGFR			NDUFS3		LINC00320	CREBBP	LINC00320
	ELOVL6			NIPSNAP1		SHOC2	MGP	SHOC2
	EML1			NTRK2		MIR4435-2HG	COTL1	MIR4435-2HG
	EMP1			NUCB1		SNHG7	EEF1A2	SNHG7
	ENPP2			OXTR		LINC01503	ACACB	LINC01503
	ENTPD1			P4HB		MIIP	DFFA	MIIP
	EPRS1			PDZK1		HOXA-AS2	PPIA	HOXA-AS2
	ERH			PLOD2		TSPO	TFPI	TSPO
	FAM131B			PMAIP1		EGR1	SLC38A1	EGR1
	FAM3C			PRLR		H3C12	HNRNPC	H3C12
	FDXR			PROSER1		PRECSIT	GLS	PRECSIT
	FETUB			PSEN2		TP73	MME	TP73
	FREM3			PTPN13		MATN1-AS1	IGFBP2	MATN1-AS1
	GALR2			PTPRA		LOC111811965	VIM	LOC111811965
	GAMT			RASL10B		CXCL12	TUBB6	CXCL12
	GCHFR			RGCC		LINC01060	FOXA1	LINC01060
	GCNT1			RHO		SHH	TNS3	SHH
	GNG4			RHOU		SNHG5	MAP3K5	SNHG5
	GPR158			RNGTT		LINC00665	PTEN	LINC00665
	GPR162			RPL18A		MAGED4B	PTPRF	MAGED4B
	GPX3			RPL22		MSI1	ATP6V1A	MSI1
	GRIN2A			RPS15		BDNF-AS	NCL	BDNF-AS
	GRIN3A			RPS18		MIR184	GSDMD	MIR184
	GSS			RPSA		TGFA	NAMPT	TGFA
	HSD17B4			RSPO3		LOXL1-AS1	CPT2	LOXL1-AS1
	HSPB1			SARAF		CCAT2	PIM1	CCAT2
	IGF2			SGK3		SNHG17	PHGDH	SNHG17
	IL17RB			SH3PXD2B		RHPN1-AS1	E2F3	RHPN1-AS1
	INSR			SI		AQP4	IRAG2	AQP4
	IRF9			SLC22A3		MIR4733HG	PKNOX2	MIR4733HG
	IRX2			SLC7A1		BLACAT1	IFI6	BLACAT1
	ITGB1			SNED1		MIR139	ACER2	MIR139
	IVD			SPARC		RELA	MYOG	RELA
	JMJD6			SPNS1		MIR181A2	TSPAN4	MIR181A2
	KAT6A			SPP1		FGD5-AS1	SERTAD1	FGD5-AS1
	KBTBD7			ST6GALNAC5		TTBK2	ATP5F1D	TTBK2
	KCNB2			TACC3		PCNA	SNCG	PCNA
	KDM5B			TBX5		GABPB1-AS1	PCDHGC3	GABPB1-AS1
	KDR			TMEM147		DLX6-AS1	SPEG	DLX6-AS1
	KIT			TMEM71		LINC01426	BCHE	LINC01426
	KLF4			TMOD4		STXBP5-AS1	MYBPH	STXBP5-AS1
	KRT18			TRIM44		ITGAL-AS1	NDUFC1	ITGAL-AS1
	KRT19			TUB		PTPRZ1	SMPD2	PTPRZ1
	KRT7			TUBA1C		PCED1B-AS1	PRIM1	PCED1B-AS1
	LCN2			UBA52		UBE2R2-AS1	GDI1	UBE2R2-AS1
	LENG8			UCP2		LINC01410	GDI2	LINC01410
	LIG1			UQCRQ		WEE2-AS1	SNAPC1	WEE2-AS1
	MAF1			USP2		DDX11-AS1	BICD1	DDX11-AS1
	MAN2B1			VDAC3		LRRN2	VGF	LRRN2
	MAP6D1			VTG3		HOXD-AS2	BIRC3	HOXD-AS2
	MELTF			WDR62		LINC00526	SPRY1	LINC00526
	MGLL			XIAP		MAPK3	FHL1	MAPK3
	MGP			ZBTB10		PLAU	DEPDC1	PLAU
	MRPL12			ZNF503		FLVCR1-DT	GPX1	FLVCR1-DT
	MRPS21			ACTN4		LINC00473	GCNT2	LINC00473
	MST1			AHCY		ADAMTS9-AS1	KAT2B	ADAMTS9-AS1
	MVD			AHNAK		PSMA3-AS1	ISYNA1	PSMA3-AS1
	MYCL			ANP32A		ZNF407-AS1	ATF3	ZNF407-AS1
	MYOM1			ARNT2		CASC19	VEGFC	CASC19
	NDFIP1			CASP2		PEG10	SDC4	PEG10
	NECAB1			CHAF1A		LINC00355	CPE	LINC00355
	NECTIN2			CNIH1		MINCR	BDH1	MINCR
	NPR3			DTL		TACC3	BCAT2	TACC3
	NR3C1			EIF2B1		MIR210HG	CYP1A2	MIR210HG
	OLIG1			GLRX5		GACAT3	TAP1	GACAT3
	OSMR			HAT1		LINC00589	PLCB1	LINC00589
	PALLD			HNRNPM		THORLNC	IL2	THORLNC
	PAQR7			HSPD1		ZFTA	DDX17	ZFTA
	PHF19			IDH2		VPS35	ACTA2	VPS35
	PIK3IP1			INSIG2		NOS2	PRPF8	NOS2
	PKDCC			LIMK2		SNHG18	MCAM	SNHG18
	PLIN2			NUSAP1		ST7-AS1	CTSH	ST7-AS1
	PLPP2			PAPSS1		SLC7A11	PRXL2A	SLC7A11
	POSTN			PARD3		EFEMP1	NR1H3	EFEMP1
	PPP1R3B			PAX8		LINC01094	EGR1	LINC01094
	PRPF4B			RPS3A		MN1	SRGN	MN1
	PRXL2A			SRPRA		LINC00294	PTGES	LINC00294
	PSD2			TK1		ZNF281	XRCC3	ZNF281
	RAB13			TOP2A		CTBP1-DT	UBE3A	CTBP1-DT
	RAPGEF1			TSG101		LSINCT5	DCBLD2	LSINCT5
	RASSF7			UBE2T		LUCAT1	WARS1	LUCAT1
	RIPK3			UHRF1		LINC02381	PLA2G4A	LINC02381
	RNPC3			ZFR		RTEL1	CDK7	RTEL1
	RPL17			EHHADH		ZNF667-AS1	EPB41L5	ZNF667-AS1
	RPL23			MGAT4B		PAXIP1-DT	BCL3	PAXIP1-DT
	RPL27A			POR		EGFR-AS1	HIPK2	EGFR-AS1
	SAT1			SCD1		SIRT1	CAPN1	SIRT1
	SEC61B			CDH1		CDK2	GULP1	CDK2
	SELENOF			SLC2A4		PART1	KCNMA1	PART1
	SEZ6L			CDH2		LINC00662	LRP1	LINC00662
	SHANK1			DHRS3		ABCB1	MIF	ABCB1
	SHISA6			ABHD2		LINC01018	LIMCH1	LINC01018
	SIRT3			AHR		FOS	ACAA2	FOS
	SLC12A5			AKAP12		MIR338	TGFBR3	MIR338
	SLC17A5			ATP1B1		HAS2-AS1	KIF20A	HAS2-AS1
	SLC25A1			C3		PAX6	NR1I2	PAX6
	SLC25A46			COL1A1		VIM-AS1	SMOC1	VIM-AS1
	SLC3A2			GNAS		ITPRIPL2-AS1	MVP	ITPRIPL2-AS1
	SLC5A3			HSD17B3		LINC00052	CKAP4	LINC00052
	SLIT3			LEP		PPM1D	CSRP1	PPM1D
	SMAD5			NES		PLXNB3	CA2	PLXNB3
	SNRPG			PTEN		PTENP1	LY6E	PTENP1
	SPR			ST3GAL1		SNHG9	OPTN	SNHG9
	SPRN			BUB1B		WT1-AS	BMI1	WT1-AS
	STAT1			CARS1		TIMP2	ALDH3A2	TIMP2
	STX1A			FUBP1		HOXA10-AS	TM7SF2	HOXA10-AS
	SULT1A1			GDF15		SNHG10	DIO2	SNHG10
	SYN1			NDST3		LBX2-AS1	SMARCA4	LBX2-AS1
	SYT13			RAB30		LINC01857	BTG1	LINC01857
	TBC1D14			SLCO1C1		CFLAR	NET1	CFLAR
	TET2			SNAI1		IFNB1	PGD	IFNB1
	TFPI			TPM1		PTN	ANXA3	PTN
	TGFB1			ANXA2		LINC00470	SFRP1	LINC00470
	THBS1			BIRC5		SPAAR	RIPK1	SPAAR
	THBS2			CCN5		LINC00689	PRKAR1B	LINC00689
	TMSB4X			CGNL1		CERNA2	WWTR1	CERNA2
	TPCN2			CGREF1		SCAMP1	IDH1	SCAMP1
	TSPO			CHCHD10		LINC00174	MTHFD1	LINC00174
	TUBB3			CPT1B		FTH1P3	CFD	FTH1P3
	TUBD1			CXCL8		RPL13AP20	GSDME	RPL13AP20
	VEGFA			DIO2		LINC00707	SCARB1	LINC00707
	ZBTB16			DLG4		MIR185	EIF2AK2	MIR185
	ABLIM1			DOCK1		CEP128	EZR	CEP128
	ACAT2			FMOD		MIR124-1HG	FZD2	MIR124-1HG
	ACIN1			GABRB1		ENO2	DHCR7	ENO2
	ACLY			GJB2		ELF3-AS1	RBM17	ELF3-AS1
	ACP1			GRIN1		FAM224A	PINK1	FAM224A
	ADA			GRIN2B		CA9	SEPTIN5	CA9
	ADAMTS4			H6PD		LINC00319	LXN	LINC00319
	ADAR			HJURP		NFIA-AS2	BAIAP3	NFIA-AS2
	ADGRB2			HSD17B10		GRASLND	ITIH1	GRASLND
	ALDH7A1			IGFBP2		SYP	AKR1B10	SYP
	ALDOB			IGFBP5		RPL15	EIF2B1	RPL15
	ALG2			ITGA5		NCK1-DT	ATP1A3	NCK1-DT
	AMBP			LAMA2		IL13RA1	GSTA4	IL13RA1
	APMAP			LDLR		SNHG11	COL9A1	SNHG11
	APOC4			LHCGR		SPRY4-IT1	PFKM	SPRY4-IT1
	ARG1			LRP5		THBS1	ATP6V0C	THBS1
	ARHGAP26			LYVE1		CAHM	NPAS1	CAHM
	ARSI			MAG		LINC01128	CD79A	LINC01128
	ATG12			MAP3K7		SLC25A21-AS1	UGCG	SLC25A21-AS1
	AURKB			MAPK8		CACNA1C-AS2	GAST	CACNA1C-AS2
	BAK1			MAPK8IP3		ZNF609	EIF6	ZNF609
	BICC1			MECP2		ARRDC1-AS1	STXBP2	ARRDC1-AS1
	BMF			MEF2C		HAND2-AS1	CNTNAP1	HAND2-AS1
	BTAF1			MEGF9		PCAT19	ATXN2L	PCAT19
	C8G			NDUFB2		DRAIC	ISLR	DRAIC
	CACNG5			PCYOX1		IDH1-AS1	ACTC1	IDH1-AS1
	CALB2			PLEKHO1		PSMB8-AS1	MAT1A	PSMB8-AS1
	CASP1			PLIN1		TMEM44-AS1	ADRA1B	TMEM44-AS1
	CASP3A			PPARGC1A		HOTAIRM1	ASMTL	HOTAIRM1
	CCDC184			PPM1E		LINC00673	PBX2	LINC00673
	CCN1			PRDX1		LINC02875	PPM1G	LINC02875
	CD276			PRKAG2		NORAD	MCL1	NORAD
	CD40			RASGRF1		SOX21-AS1	BAD	SOX21-AS1
	CDH15			SCARB1		CPS1-IT1	SRPX	CPS1-IT1
	CEND1			SLC16A7		LINC00941	SORT1	LINC00941
	CENPN			SLC24A2		MSC-AS1	SNRPF	MSC-AS1
	CHCHD2			SLC47A1		LINC00663	NT5E	LINC00663
	CHD5			SMC2		PANDAR	CLGN	PANDAR
	CHGA			STC2		ERN1	CYP51A1	ERN1
	CISH			TALDO1		FOXM1	RHOB	FOXM1
	CLDN2			TIMP2		BCAR4	CHCHD3	BCAR4
	CMBL			WSB1		FER1L4	TRIM38	FER1L4
	CMTM4			AARD		MIR28	CCDC88A	MIR28
	CNMD			ABCA1		PCGEM1	SMYD3	PCGEM1
	COG2			ABCB1		LINC01088	TFRC	LINC01088
	COL24A1			ACADS		MAGI2-AS3	APOBEC3B	MAGI2-AS3
	COL5A1			ACOX1		ASB16-AS1	GRK5	ASB16-AS1
	COL6A3			ACP5		TMEM238L	FN1	TMEM238L
	COL8A2			ACTA2		CASC11	TST	CASC11
	COX7A2			AHDC1		DUXAP10	MBD4	DUXAP10
	CP			ASNS		SNHG25	FST	SNHG25
	CRH			ASTN1		LINC01139	PLEKHA5	LINC01139
	CYP26A1			ATG14		SUMO1P3	CD82	SUMO1P3
	CYP27B1			ATP1A2		EZHIP	PLIN3	EZHIP
	DAB2			AXIN2		FOXD1-AS1	PRKCZ	FOXD1-AS1
	DBP			BMP15		SNHG3	LYN	SNHG3
	DCLK2			BMP6		LINC00466	GPM6B	LINC00466
	DCLRE1C			CAMK2A		IL1B	IFIH1	IL1B
	DDC			CBS		GASAL1	PDXK	GASAL1
	DENND6B			CD320		LINC00210	VAV3	LINC00210
	DISP2			CDC6		PRAC2	EPHA2	PRAC2
	DKK2			CDK1		GHET1	PPIC	GHET1
	DLK1			CEMIP2		IL13	WWC1	IL13
	DNAJB2			CFH		PAGR1	EMP1	PAGR1
	DNPH1			COL14A1		EVI2A	FLNC	EVI2A
	DNTTIP2			CPEB4		LPP-AS2	RPS6KA1	LPP-AS2
	DOCK10			CREB1		MIR125A	DAPK1	MIR125A
	DPYSL3			CTTNBP2		RPL34-DT	GFPT2	RPL34-DT
	DSCAML1			CXCL12		RASSF1	ACO1	RASSF1
	DTX1			DAD1		GAS5-AS1	COL6A2	GAS5-AS1
	DUSP1			DCTPP1		PHLDB1	SPOCK1	PHLDB1
	DUSP4			DEF6		KDM6B	RETSAT	KDM6B
	ECH1			DOCK4		MIR149	ACTR3	MIR149
	EEPD1			DSTYK		NSUN2	BSG	NSUN2
	EGLN3			DYNC1H1		SBF2-AS1	SYNM	SBF2-AS1
	ELN			ELOVL6		ROR1-AS1	USP18	ROR1-AS1
	EPDR1			EML1		SAMD12-AS1	PDE4D	SAMD12-AS1
	F2RL1			EMP1		CAMK1D	F2RL1	CAMK1D
	FABP10A			ENPP2		RMRP	SDF2L1	RMRP
	FADS1			ENTPD1		PCBP1-AS1	CDCA3	PCBP1-AS1
	FAM161A			EPRS1		HOXC-AS2	PLSCR1	HOXC-AS2
	FAM180A			ERH		IGSF9B	PTPRD	IGSF9B
	FAM72A			FAM131B		TTTY15	NUMB	TTTY15
	FAM83H			FAM3C		ABCC1	CYB5A	ABCC1
	FAT1			FDXR		KTN1-AS1	ALDH7A1	KTN1-AS1
	FAT2			FETUB		IRAIN	MFAP5	IRAIN
	FAT4			FREM3		SLC8A1-AS1	QSOX1	SLC8A1-AS1
	FBXO4			GALR2		PPP1CB	NAAA	PPP1CB
	FBXO9			GAMT		H3C6	FNBP1L	H3C6
	FGF1			GCHFR		HSPA5	ALDH1A1	HSPA5
	FHL1			GCNT1		VTN	EPHA4	VTN
	FLII			GNG4		NBAT1	MX1	NBAT1
	FN1			GPR158		BMP6	CAV2	BMP6
	GABRA1			GPR162		SOS2	GREM1	SOS2
	GAPDHS			GPX3		FAM181A-AS1	KCTD12	FAM181A-AS1
	GATA6			GRIN2A		MIR142	PDLIM1	MIR142
	GATM			GRIN3A		EWSAT1	CD24	EWSAT1
	GCNT2			GSS		EIF3J-DT	COL4A2	EIF3J-DT
	GHRH			HSD17B4		RGMB-AS1	MYO5A	RGMB-AS1
	GJA1			HSPB1		CDH2	UAP1	CDH2
	GLMP			IGF2		MIR196A1	MTHFD2	MIR196A1
	GNA13			IL17RB		KITLG	LSS	KITLG
	GNAT1			IRF9		MIR214	POLB	MIR214
	GPC4			IRX2		SERPINE2	SESN3	SERPINE2
	GPR173			ITGB1		NALCN	CALD1	NALCN
	GPRC5C			IVD		PIP5K1A	HPSE	PIP5K1A
	GRAMD4			JMJD6		SP1	PTPRK	SP1
	GSTA.1			KAT6A		FGF14-AS2	DEK	FGF14-AS2
	GSTM1			KBTBD7		OR7E156P	PDGFRA	OR7E156P
	GTF3C4			KCNB2		GLI2	KYNU	GLI2
	GYPC			KDM5B		LINC00963	LRP5	LINC00963
	HIPK2			KLF4		FABP7	LPP	FABP7
	HSD3B7			KRT18		BECN1	MT1E	BECN1
	IER3			KRT19		LINC00173	S100A10	LINC00173
	IER5			KRT7		LINC01494	ABLIM1	LINC01494
	IFIT1			LENG8		ANGPT2	ANXA4	ANGPT2
	IFITM1			LIG1		PICSAR	TNFRSF9	PICSAR
	IFRD1			MAF1		DUXAP8	NIFK	DUXAP8
	IL12A			MAN2B1		PTK2B	GPT2	PTK2B
	IMP3			MAP6D1		MIR93	PERP	MIR93
	INPP5B			MELTF		CCL2	DCXR	CCL2
	ITGA1			MGLL		PRKCE	MYH9	PRKCE
	ITGA4			MGP		MIR145	GLDC	MIR145
	ITGA9			MRPL12		FADD	DDAH1	FADD
	ITGAL			MRPS21		CERNA3	TBC1D4	CERNA3
	ITGB3			MST1		YEATS4	ENO3	YEATS4
	ITGBL1			MVD		NRP1	ADGRE1	NRP1
	JAK2			MYCL		H2AX	RARB	H2AX
	JUND			MYOM1		CYCS	ACSL1	CYCS
	KCMF1			NDFIP1		AIFM1	CRABP2	AIFM1
	KHK			NECAB1		BCAN	BCAR3	BCAN
	KIF22			NECTIN2		TMEM161B-DT	NCOA3	TMEM161B-DT
	LAD1			NPR3		NFKB1	ECI1	NFKB1
	LBP			OLIG1		MIR129-1	CNR1	MIR129-1
	LEF1			OSMR		CDK1	FIS1	CDK1
	LGALS3BP			PALLD		TNFRSF10A	FNTA	TNFRSF10A
	LSS			PAQR7		MIR27A	GOLGA2	MIR27A
	MACROH2A1			PHF19		GSTM3	FOXJ1	GSTM3
	MAMDC2			PIK3IP1		HCP5	MSR1	HCP5
	MAP4K4			PKDCC		TIMP1	CPEB2	TIMP1
	MBNL2			PLIN2		KLF6	ACAT1	KLF6
	MCM2			PLPP2		NGFR	CRAT	NGFR
	MDM2			POSTN		MIR133B	EFEMP1	MIR133B
	MEPCE			PPP1R3B		PHF20	ALDH1A7	PHF20
	METTL17			PRPF4B		RHOD	TCF21	RHOD
	MFAP4			PRXL2A		MIR330	GRB7	MIR330
	MFF			PSD2		HAVCR2	RGS4	HAVCR2
	MINK1			RAB13		NCAM1	TREX1	NCAM1
	MLH1			RAPGEF1		MIR494	ESPN	MIR494
	MOGAT2			RASSF7		LRRC4	INSL3	LRRC4
	MPDZ			RIPK3		XRCC4	KCND2	XRCC4
	MRPL32			RNPC3		XRCC5	APLNR	XRCC5
	MRPL42			RPL17		CXCL10	CHRM4	CXCL10
	MRPS7			RPL23		TNF	CGREF1	TNF
	MTMR3			RPL27A		MIR199A1	EGF	MIR199A1
	MUC2			SAT1		MIR10A	SAP30	MIR10A
	MVP			SEC61B		IFI27	EDNRB	IFI27
	MYDGF			SELENOF		MIR218-1	VCAM1	MIR218-1
	MYO10			SEZ6L		F2R	ASPH	F2R
	NALCN			SHANK1		BMI1	UGT1A1	BMI1
	NAXE			SHISA6		DKK3	PGM2L1	DKK3
	NDUFB10			SIRT3		MIR30A	VSNL1	MIR30A
	NDUFC2			SLC12A5		MIR124-1	CTSF	MIR124-1
	NFKB2			SLC17A5		CNR1	FAM43A	CNR1
	NOS1			SLC25A1		MIR23A	CSRP2	MIR23A
	NOTCH1			SLC25A46		KAZALD1	CFL1	KAZALD1
	NPL			SLC3A2		H3-4	MICB	H3-4
	NR1D1			SLC5A3		FSCN1	TNFRSF1B	FSCN1
	NR2F2			SLIT3		MIR132	BID	MIR132
	NR2F6			SMAD5		TACC1	GPC1	TACC1
	NR5A2			SNRPG		BABAM2	ALCAM	BABAM2
	NRIP1			SPR		ROCK1	SRRM2	ROCK1
	NRIP3			SPRN		BNIP3	TENT5A	BNIP3
	NRP1			STAT1		IL4R	PAFAH1B3	IL4R
	NSDHL			STX1A		MRAS	DRAP1	MRAS
	NTMT1			SULT1A1		TACR1	CBX7	TACR1
	NUDC			SYN1		DAPK1	EGR2	DAPK1
	NUDT5			SYT13		TTN-AS1	PPARA	TTN-AS1
	NVL			TBC1D14		LINC01140	RRAS	LINC01140
	OSER1			TET2		SLC26A4-AS1	IL27RA	SLC26A4-AS1
	OSTC			TFPI		FAM87A	CARS2	FAM87A
	PARL			TGFB1		LINC00645	TMBIM4	LINC00645
	PDCD4			THBS1		MIR200A	PBX3	MIR200A
	PEMT			THBS2		TNFRSF6B	LPCAT2	TNFRSF6B
	PHF3			TMSB4X		SEMA5A	OSBPL8	SEMA5A
	PIGA			TPCN2		MIR193A	APLP1	MIR193A
	PIP5K1A			TSPO		MIR204	RGS7	MIR204
	PKM			TUBB3		ZEB1	PHLDA3	ZEB1
	PLA1A			TUBD1		VCAN	DIAPH3	VCAN
	PLA2G1B			VEGFA		MIR126	HSPH1	MIR126
	PLEKHG2			ZBTB16		KDM1A	TRAFD1	KDM1A
	PMEPA1			ABLIM1		GSTP1	TIA1	GSTP1
	PNN			ACAT2		TUBB3	ACSS2	TUBB3
	PODXL			ACIN1		MIR34C	DSCC1	MIR34C
	POLA2			ACLY		BMP4	BARD1	BMP4
	POMC			ACP1		MIR9-1	SLC22A15	MIR9-1
	PRDM9			ADA		LIG4	FUCA1	LIG4
	PRDX4			ADAMTS4		FOXO1	DBN1	FOXO1
	PRKCH			ADAR		MIR320A	BIN1	MIR320A
	PRMT6			ADGRB2		VEGFC	RCC2	VEGFC
	PRRG4			ALDH7A1		TP53TG1	THBS2	TP53TG1
	PRSS23			ALDOB		STAT1	RASA1	STAT1
	PRSS53			ALG2		CRYAB	CAPN2	CRYAB
	PSAT1			AMBP		HMGB1	CXXC5	HMGB1
	PTPRC			APMAP		SIRT2	PTPRE	SIRT2
	PTPRK			APOC4		IDO1	SOX18	IDO1
	RAB31			ARG1		GLI3	ARGLU1	GLI3
	RARRES2			ARHGAP26		SLC1A1	CORO2A	SLC1A1
	RASD1			ARSI		MVP	NAV1	MVP
	RASSF5			ATG12		MIR143	STK39	MIR143
	RBM25			AURKB		MIR106B	FERMT1	MIR106B
	RBM28			BAK1		MIR224	GNG11	MIR224
	RCAN2			BICC1		MIR491	TBL1X	MIR491
	RELN			BMF		EFNA1	TUBB2B	EFNA1
	RGS16			BTAF1		NFIC	IL7R	NFIC
	RIN3			C8G		CD34	PTHLH	CD34
	RIOK3			CACNG5		HSPG2	IGF2R	HSPG2
	RNASEH2A			CALB2		GAPDH	RFTN1	GAPDH
	RPL13A			CASP3A		TIGAR	STEAP3	TIGAR
	RPL35A			CCDC184		MIR486-1	TAX1BP3	MIR486-1
	RPL6			CCN1		PLP1	IFI16	PLP1
	RPS14			CD276		MIR186	RMI2	MIR186
	RPS15A			CD40		CAV1	DEPP1	CAV1
	RPS19			CDH15		FOXO3	CSNK2B	FOXO3
	RPS2			CEND1		MIR129-2	NARF	MIR129-2
	RPS20			CENPN		KDM5B	IFI44	KDM5B
	RRM1			CHCHD2		METTL3	EMG1	METTL3
	SCUBE1			CHD5		P2RY1	HOXA5	P2RY1
	SDC2			CHGA		IQGAP1	CENPU	IQGAP1
	SDSL			CISH		ELAVL1	GATM	ELAVL1
	SELENBP1			CLDN2		CXCL8	PODXL	CXCL8
	SESN2			CMBL		HMGA2	TIMP4	HMGA2
	SFPQ			CMTM4		MIR451A	TNFRSF10D	MIR451A
	SFRP5			CNMD		KIF14	BLVRB	KIF14
	SLC13A4			COG2		CCNB1	PLTP	CCNB1
	SLC22A5			COL24A1		CD46	MAPRE3	CD46
	SLC23A2			COL5A1		PRKCD	OXCT1	PRKCD
	SLC27A1			COL6A3		OLIG1	GPC4	OLIG1
	SLC37A1			COL8A2		ITGB1	RRAD	ITGB1
	SLC38A9			COX7A2		PTBP1	CARHSP1	PTBP1
	SLC45A3			CP		UPF1	AK3	UPF1
	SLC52A3			CRH		LOC130004273	NAV2	LOC130004273
	SLC5A5			CYP26A1		RECK	TLE1	RECK
	SLC6A4			CYP27B1		SPP1	S1PR1	SPP1
	SLC7A2			DAB2		SPARC	SNTB1	SPARC
	SLC8A1			DBP		BMP2	TSC1	BMP2
	SLC8A3			DCLK2		STMN1	KCNN4	STMN1
	SLC8B1			DCLRE1C		CXADR	CRTAP	CXADR
	SMAGP			DDC		CCDC88A	E2F7	CCDC88A
	SNAI2			DENND6B		TWIST1	NCKAP1	TWIST1
	SNRNP70			DISP2		FAM131B	KCNS3	FAM131B
	SOD3			DKK2		BSG	FAM107B	BSG
	SPCS1			DLK1		MIR205	FRMD4A	MIR205
	SQOR			DNAJB2		MIR144	IFITM3	MIR144
	SRM			DNPH1		IL1A	NRARP	IL1A
	SRSF11			DNTTIP2		DCX	CSTB	DCX
	SSR4			DOCK10		IL4	CD47	IL4
	STRA8			DPYSL3		XRCC6	IL13RA1	XRCC6
	TAF1D			DSCAML1		GOLPH3	ZNF32	GOLPH3
	TBC1D31			DTX1		P2RY2	ZBTB7A	P2RY2
	TCF7L2			DUSP1		MIR181B1	RAB8A	MIR181B1
	TENM4			DUSP4		MIR125B1	TRIB2	MIR125B1
	TESK2			ECH1		ADAM3A	BASP1	ADAM3A
	TET3			EEPD1		SEPTIN7	SEC24D	SEPTIN7
	TGFB2			EGLN3		MBP	CPS1	MBP
	TGFBI			ELN		DKK1	RBBP4	DKK1
	TGFBR3			EPDR1		MIR485	IRX3	MIR485
	TGM1			F2RL1		GAP43	C5	GAP43
	THAP11			FABP10A		SLTM	ANTXR2	SLTM
	THRA			FADS1		MIR31	E2F5	MIR31
	THSD4			FAM161A		MIR18A	ALDH3B1	MIR18A
	TIMM9			FAM180A		APP	PSPH	APP
	TIMP1			FAM72A		FGF1	CACNA1A	FGF1
	TLL1			FAM83H		MIR150	CHAF1A	MIR150
	TMED2			FAT1		SLC44A1	DDR2	SLC44A1
	TMEM63C			FAT2		MAP2	GPER1	MAP2
	TMOD2			FAT4		KLLN	ECM1	KLLN
	TNC			FBXO4		PAX3	MFGE8	PAX3
	TNFSF11			FBXO9		KNG1	EPAS1	KNG1
	TOP1MT			FGF1		SLC2A1	XAF1	SLC2A1
	TPI1			FHL1		MIR423	MAFB	MIR423
	TPM4			FLII		S100A6	ELF1	S100A6
	TSKU			FN1		SNAI1	NUAK1	SNAI1
	TYROBP			GAPDHS		NANOG	PSMB10	NANOG
	UBB			GATA6		GABBR1	ARL6IP5	GABBR1
	UBE2E3			GATM		CTSB	SCARB2	CTSB
	UFD1			GCNT2		CASP7	MYL9	CASP7
	UGDH			GHRH		MTHFR	ERCC5	MTHFR
	UGT1A1			GJA1		RUNX2	RABGAP1L	RUNX2
	UPP1			GLMP		E2F2	PIGA	E2F2
	UQCR10			GNA13		ANXA2	PRKCQ	ANXA2
	VPS41			GNAT1		TNFRSF12A	CAPG	TNFRSF12A
	WNT5A			GPC4		MIR211	PROS1	MIR211
	YEATS2			GPR173		ROBO1	TIMELESS	ROBO1
	YLPM1			GPRC5C		SST	AXIN2	SST
	ZBED5			GRAMD4		DDIT3	BANF1	DDIT3
	ZRANB2			GSTA.1		RAB21	FABP7	RAB21
	A2M			GTF3C4		LINC-ROR	CLCF1	LINC-ROR
				GYPC		SOX11	MYBBP1A	SOX11
				HIPK2		WNT5A	FLNA	WNT5A
				HSD3B7		LRIG1	TNFSF9	LRIG1
				IER3		MAP1LC3A	NHERF1	MAP1LC3A
				IER5		ID2	IFNB1	ID2
				IFIT1		C19orf12	EBP	C19orf12
				IFITM1		MIR130A	LGALS3BP	MIR130A
				IFRD1		LGI2	IFIT2	LGI2
				IL12A		FOXR2	BNIP3L	FOXR2
				IMP3		FASN	PCYT1A	FASN
				INPP5B		SLC7A5	IDH2	SLC7A5
				ITGA1		LINC-PINT	ABCD3	LINC-PINT
				ITGA4		RPS6KB1	ISG20	RPS6KB1
				ITGA9		EIF4EBP1	MARCKS	EIF4EBP1
				ITGAL		S100A11	ALDH3A1	S100A11
				ITGB3		A2ML1	TOB1	A2ML1
				ITGBL1		MIR215	DCT	MIR215
				JUND		REST	TMBIM6	REST
				KCMF1		RBBP8	SLC6A2	RBBP8
				KHK		CDKN3	SMARCD1	CDKN3
				KIF22		CEBPB	MGAT3	CEBPB
				LAD1		CCN2	BAIAP2	CCN2
				LBP		MIR23B	NRAS	MIR23B
				LEF1		MIR342	RPS6KB1	MIR342
				LGALS3BP		MIR195	OCLN	MIR195
				LSS		CENPF	CXCL12	CENPF
				MACROH2A1		HSPA4	H6PD	HSPA4
				MAMDC2		TIMP3	CFB	TIMP3
				MAP4K4		INA	RRM2	INA
				MBNL2		SMARCA2	THY1	SMARCA2
				MCM2		FAP	NDRG3	FAP
				MDM2		EZR	GPSM2	EZR
				MEPCE		GDF15	ZNF644	GDF15
				METTL17		ANXA5	GPX8	ANXA5
				MFAP4		NQO1	PALMD	NQO1
				MFF		VCAM1	NLRP3	VCAM1
				MINK1		POSTN	CYB5R3	POSTN
				MLH1		MIA	B4GALT6	MIA
				MOGAT2		PMEL	SAMD9	PMEL
				MPDZ		MAPK7	CPT1B	MAPK7
				MRPL32		MIR26A1	CLYBL	MIR26A1
				MRPL42		CCAT1	DOCK11	CCAT1
				MRPS7		CDC42	SLC27A3	CDC42
				MTMR3		HDAC9	MEF2C	HDAC9
				MUC2		SND1	OSBPL10	SND1
				MVP		IGF2BP3	CD81	IGF2BP3
				MYDGF		CLCN3	LAMP1	CLCN3
				MYO10		LTA	NEFL	LTA
				NALCN		LGI3	SUCLG2	LGI3
				NAXE		FOXP3	MPDZ	FOXP3
				NDUFB10		ACTB	PSPC1	ACTB
				NDUFC2		LINC02605	SLC27A1	LINC02605
				NFKB2		ICAM1	PYGL	ICAM1
				NOS1		HMGA1	NOP2	HMGA1
				NOTCH1		IL2	UBA7	IL2
				NPL		YY1	LHX6	YY1
				NR1D1		SLC5A8	ZMAT3	SLC5A8
				NR2F2		SMAD7	RAP1GAP2	SMAD7
				NR2F6		ETS1	CLCN3	ETS1
				NR5A2		MIR127	GLO1	MIR127
				NRIP1		MAPK10	ALPK2	MAPK10
				NRIP3		MIR200B	DNER	MIR200B
				NRP1		OIP5-AS1	TMEM131L	OIP5-AS1
				NSDHL		MIR125B2	ALB	MIR125B2
				NTMT1		TAC1	GSPT2	TAC1
				NUDC		EMP3	BCKDHA	EMP3
				NUDT5		ITGAV	PAPPA	ITGAV
				NVL		ANGPT1	DCAF4	ANGPT1
				OSER1		MIR137	TYRO3	MIR137
				OSTC		FPR1	CEMIP2	FPR1
				PARL		BDNF	SMPD1	BDNF
				PDCD4		FEZF1-AS1	NLE1	FEZF1-AS1
				PEMT		MIR584	RBM24	MIR584
				PHF3		HMOX1	SMIM3	HMOX1
				PIGA		MARCKS	PKN2	MARCKS
				PIP5K1A		RSU1	MDC1	RSU1
				PKM		PDGFD	ITPRIP	PDGFD
				PLA1A		HSPB1	TTC39C	HSPB1
				PLA2G1B		TPT1	PIK3R2	TPT1
				PLEKHG2		MIR373	SLC39A10	MIR373
				PMEPA1		NSUN5	DNAJB11	NSUN5
				PNN		ANO1	REEP6	ANO1
				PODXL		MMP1	DOCK10	MMP1
				POLA2		PRDM2	FAM171A1	PRDM2
				POMC		DES	VAT1	DES
				PRDM9		DLEU1	CX3CL1	DLEU1
				PRDX4		PLD1	KANK2	PLD1
				PRKCH		ARHGDIA	JPT1	ARHGDIA
				PRMT6		MIR29B1	ZC3HAV1	MIR29B1
				PRRG4		LGI4	PRDX5	LGI4
				PRSS23		P2RY6	PLAGL2	P2RY6
				PRSS53		SAMD9	TUBB2A	SAMD9
				PSAT1		VEGFD	PELI2	VEGFD
				PTPRC		FOCAD	GASK1B	FOCAD
				PTPRK		TARS3	ATP2B4	TARS3
				RAB31		PDCD4	MANF	PDCD4
				RARRES2		ADCY10	FLRT3	ADCY10
				RASD1		MIR22	KLF12	MIR22
				RASSF5		BCAT1	EIF3J	BCAT1
				RBM25		PLK1	SOX13	PLK1
				RBM28		MIR376A1	SMOX	MIR376A1
				RCAN2		YBX1	SH3PXD2A	YBX1
				RELN		NCL	LRATD2	NCL
				RGS16		L1CAM	CA12	L1CAM
				RIN3		MELK	SSR3	MELK
				RIOK3		SFRP1	ARHGDIB	SFRP1
				RNASEH2A		GAS1	CMTM7	GAS1
				RPL13A		ITGA5	NAB2	ITGA5
				RPL35A		CDK7	RAB3B	CDK7
				RPL6		GRID2	PMEPA1	GRID2
				RPS14		MIR7-1	LAMB2	MIR7-1
				RPS15A		CTSL	SACK1D	CTSL
				RPS19		MDK	CNKSR3	MDK
				RPS2		TPT1-AS1	ITGB3BP	TPT1-AS1
				RPS20		MIRLET7B	CMIP	MIRLET7B
				RRM1		PRKAA1	PNKP	PRKAA1
				SCUBE1		MIR193B	SKA3	MIR193B
				SDC2		ODC1	SLIT3	ODC1
				SDSL		MIRLET7A1	RALB	MIRLET7A1
				SELENBP1		FN1	HNRNPAB	FN1
				SESN2		SERPINE1	STBD1	SERPINE1
				SFPQ		ITGAM	TOR1A	ITGAM
				SFRP5		PHB1	SPDL1	PHB1
				SLC13A4		NRG1	LPIN1	NRG1
				SLC22A5		SPRY2	KBTBD11	SPRY2
				SLC23A2		APEX1	CFI	APEX1
				SLC27A1		MIR30E	RRAGD	MIR30E
				SLC37A1		TREM2	PTGFRN	TREM2
				SLC38A9		MIR200C	LRRC58	MIR200C
				SLC45A3		HRH1	SLC37A4	HRH1
				SLC52A3		TNFSF12	ATP13A1	TNFSF12
				SLC5A5		SOD1	CUL5	SOD1
				SLC7A2		CCNA2	CYP27B1	CCNA2
				SLC8A1		PER2	USP36	PER2
				SLC8A3		ADAM22	HTRA1	ADAM22
				SLC8B1		HNRNPK	EPB41L3	HNRNPK
				SMAGP		ALDH1A1	ABCB6	ALDH1A1
				SNAI2		MIRLET7E	TPM2	MIRLET7E
				SNRNP70		PGF	TRIM2	PGF
				SOD3		GSTM1	HSD17B7	GSTM1
				SPCS1		SEMA3B	IDO1	SEMA3B
				SQOR		MIR498	SFXN3	MIR498
				SRM		ABCC3	LTA4H	ABCC3
				SRSF11		IFNA1	PIP4P2	IFNA1
				SSR4		PVR	CDK14	PVR
				STRA8		KCNMA1	GFOD1	KCNMA1
				TAF1D		PXN	MEX3B	PXN
				TBC1D31		CADM3	XRCC2	CADM3
				TCF7L2		NEDD4	SEZ6L2	NEDD4
				TENM4		RARB	BACE2	RARB
				TESK2		MIR361	DSG2	MIR361
				TET3		SOX4	PRPS2	SOX4
				TGFB2		GRB2	SCG2	GRB2
				TGFBI		RRAS2	C1QBP	RRAS2
				TGFBR3		TSC22D1	PCCB	TSC22D1
				TGM1		H3C13	PPP1R9A	H3C13
				THAP11		PTCH2	ZMIZ1	PTCH2
				THSD4		MIR24-1	PAEP	MIR24-1
				TIMM9		PGR	CABLES1	PGR
				TIMP1		HOXD10	EXT1	HOXD10
				TLL1		CDK5	SH3BGRL3	CDK5
				TMED2		DIRAS3	DDX60	DIRAS3
				TMEM63C		USP7	UBL3	USP7
				TMOD2		ATG5	DHRS2	ATG5
				TNC		MYBL2	PXMP2	MYBL2
				TNFSF11		WWTR1	SLC25A1	WWTR1
				TOP1MT		NREP	SNX10	NREP
				TPI1		SEMA3A	SSR1	SEMA3A
				TPM4		LGALS1	PHF14	LGALS1
				TSKU		BAK1	PCYOX1	BAK1
				TYROBP		MMP3	NUDT7	MMP3
				UBB		CABIN1	P2RX4	CABIN1
				UBE2E3		MIR30B	CTSA	MIR30B
				UFD1		TRC-GCA24-1	PSMC3	TRC-GCA24-1
				UGDH		ENG	TNFAIP2	ENG
				UGT1A1		HDAC3	EEIG2	HDAC3
				UQCR10		MIR98	SHROOM3	MIR98
				VPS41		PDPN	TJP2	PDPN
				WNT5A		KPNA2	COX5B	KPNA2
				YEATS2		GLB1	SMAD6	GLB1
				YLPM1		PSMB9	MFAP4	PSMB9
				ZBED5		SDCBP	RAC2	SDCBP
				ZRANB2		MIR574	PPP2R2B	MIR574
				A2M		P2RX7	EPHB4	P2RX7
						WNT2	IGFBP6	WNT2
						BMP7	LSM2	BMP7
						TFAP2A	SPSB1	TFAP2A
						NR3C1	NXN	NR3C1
						PRKCZ	GBP2	PRKCZ
						SPRY4	NDUFS8	SPRY4
						CDC20	AUTS2	CDC20
						MIR16-1	GLI2	MIR16-1
						APAF1	ZCCHC24	APAF1
						CDIPT	CAST	CDIPT
						LRP5	RIGI	LRP5
						CCL7	PTPRN2	CCL7
						AHR	COA7	AHR
						JAG1	TMEM237	JAG1
						SGPP1	ADGRG1	SGPP1
						ATF5	LRRC47	ATF5
						RPN2	CTTN	RPN2
						KLRK1	MAPK6	KLRK1
						CBS	CCN3	CBS
						VIP	ADAM19	VIP
						ELMO1	SIAH2	ELMO1
						CLU	STEAP1	CLU
						AREG	LY96	AREG
						IGF2BP2	CAMK2N1	IGF2BP2
						ADAM17	RSAD2	ADAM17
						GADD45A	ZNF189	GADD45A
						ITGA2	ANGPTL2	ITGA2
						PPP5C	DPP4	PPP5C
						SQSTM1	ADORA2B	SQSTM1
						DCT	GBP1	DCT
						BTBD10	MALT1	BTBD10
						MRC2	ECM2	MRC2
						CX3CR1	CXCL3	CX3CR1
						CASP6	APC2	CASP6
						KAT6B	CTF1	KAT6B
						MCRS1	PFKFB2	MCRS1
						HSPA8	UPF1	HSPA8
						HOXA-AS3	SCN1B	HOXA-AS3
						ITGB3	PZP	ITGB3
						POU5F1	TPMT	POU5F1
						FTO	ST8SIA1	FTO
						CLMP	ADCYAP1	CLMP
						SALL4	LAIR1	SALL4
						MSN	GP1BB	MSN
						LIF	GPR65	LIF
						PKM	IL18	PKM
						LRIG2	SQSTM1	LRIG2
						NUDT6	MMP3	NUDT6
						HBEGF	IFT27	HBEGF
						SOD2	GJA1	SOD2
						RBL2	CRIP2	RBL2
						MIR29C	PYGB	MIR29C
						MKLN1	AHNAK2	MKLN1
						MIR181A1	NETO2	MIR181A1
						CRLF3	PXDN	CRLF3
						MIR503	MLLT11	MIR503
						LBP	CBX1	LBP
						CCL20	SLC25A4	CCL20
						APOD	TNFRSF14	APOD
						GAB2	LIMS1	GAB2
						SERPINF1	DHRS7	SERPINF1
						LRP1	AKIRIN2	LRP1
						NEDD4L	COL8A1	NEDD4L
						PLD2	SMIM14	PLD2
						IGFBP3	NUP153	IGFBP3
						SMARCE1	SLC2A6	SMARCE1
						ALOX5	COL1A2	ALOX5
						MECP2	DLD	MECP2
						GSTT1	MRPS18B	GSTT1
						PIWIL1	APMAP	PIWIL1
						DOCK1	NMU	DOCK1
						NRG2	TCEAL8	NRG2
						OPRD1	PLS1	OPRD1
						BID	ZNF608	BID
						MIR198	UNC93B1	MIR198
						MTR	MIMS2	MTR
						PLG	PLXNB1	PLG
						NDRG2	TTLL7	NDRG2
						NOX4	PAMR1	NOX4
						CNTNAP2	CTSK	CNTNAP2
						MIR378A	PSMA2	MIR378A
						MAPK9	CBR4	MAPK9
						MIR181D	MTERF3	MIR181D
						MAP2K7	APPL2	MAP2K7
						PXN-AS1	ACO2	PXN-AS1
						GLUL	FAM241A	GLUL
						PPP2CA	RNF150	PPP2CA
						PEBP1	ESD	PEBP1
						RAB27A	IL4	RAB27A
						MIR499A	SCARA3	MIR499A
						PTPN1	ZFHX4	PTPN1
						MMP7	LAPTM4B	MMP7
						FOXD3-AS1	FNBP4	FOXD3-AS1
						CSK	UGGT2	CSK
						H3-7	CCDC136	H3-7
						MIR182	EXOC6	MIR182
						BEX2	CORO1B	BEX2
						NKILA	YPEL3	NKILA
						ASIC1	SCYL2	ASIC1
						ADAM9	NMRAL1	ADAM9
						MIR141	PLEKHF1	MIR141
						SOD2-OT1	CMBL	SOD2-OT1
						SLC9A1	MCTP1	SLC9A1
						MIR107	RTN2	MIR107
						HOXB13	GM2A	HOXB13
						FUS	NMB	FUS
						CCK	SPOCD1	CCK
						SOX6	PLAAT4	SOX6
						BAD	SELENBP1	BAD
						ABCC2	LRP10	ABCC2
						LGR5	CNN3	LGR5
						FRK	CRIM1	FRK
						LIG1	LARS1	LIG1
						TFPI2	MT1G	TFPI2
						CBX5	NUP210	CBX5
						CAT	CPEB1	CAT
						MIR7-3HG	CYSTM1	MIR7-3HG
						PPIA	LMO2	PPIA
						KCNQ1OT1	PRCP	KCNQ1OT1
						MIR675	MED14	MIR675
						CASP2	MCOLN1	CASP2
						EDN1	ACSF2	EDN1
						LAG3	PAG1	LAG3
						BICRAL	RND3	BICRAL
						ITGA3	LMCD1	ITGA3
						HDGF	ACIN1	HDGF
						ID1	IKBIP	ID1
						KLK2	HYLS1	KLK2
						PLA2G4A	SYNGR1	PLA2G4A
						TRPV1	CTDSPL2	TRPV1
						SRGAP2	NOP53	SRGAP2
						ACTN4	POLR3G	ACTN4
						ITGB2	HELZ2	ITGB2
						ING1	NELL2	ING1
						TJP1	SLC25A12	TJP1
						BCL2L12	NINJ2	BCL2L12
						MIR455	EHD2	MIR455
						SIRT6	IL17RB	SIRT6
						PEA15	CNTN1	PEA15
						SERPINH1	IL11	SERPINH1
						MIR216A	CTNNBIP1	MIR216A
						CD86	ELP4	CD86
						MYH9	URI1	MYH9
						MXI1	IFI27	MXI1
						MAP1LC3B	SH2B3	MAP1LC3B
						SLC3A2	STN1	SLC3A2
						DHFR	PARP9	DHFR
						DCN	FOXC1	DCN
						TGM2	VGLL3	TGM2
						CASP10	NFASC	CASP10
						NKX2-2	YPEL5	NKX2-2
						BCL3	NEXN	BCL3
						TKT	ABTB3	TKT
						ING4	PMPCA	ING4
						LRIG3	HYOU1	LRIG3
						H3C14	MAPKAPK3	H3C14
						TMEM18	RNASEH2B	TMEM18
						WNT1	ICAM3	WNT1
						PPP1R13L	RGS17	PPP1R13L
						PTGS1	BCAT1	PTGS1
						FMR1	ANKS1B	FMR1
						SMPD1	FGFRL1	SMPD1
						ADARB1	SLC48A1	ADARB1
						PTPRB	P4HA2	PTPRB
						ITGB8	PRICKLE2	ITGB8
						CUX1	TRMT61A	CUX1
						RGS2	SLC66A3	RGS2
						RACK1	CORO6	RACK1
						NOP35P1	POLR3E	NOP35P1
						LMO2	RPL39	LMO2
						DGKZ	COX4I1	DGKZ
						SEMA3C	SNX21	SEMA3C
						CD8A	FSTL3	CD8A
						ATF2	ACHE	ATF2
						MIR376B	NUDT1	MIR376B
						MIR543	TBC1D31	MIR543
						TUBG1	CELF1	TUBG1
						VEGFB	CCBE1	VEGFB
						BARHL1	GLIPR1	BARHL1
						LGALS3	LRRC8C	LGALS3
						PRMT5	MPP1	PRMT5
						GPR26	DYRK3	GPR26
						CTNNBIP1	SLIT2	CTNNBIP1
						MUC1	TLE4	MUC1
						DUSP19	SLC6A15	DUSP19
						MIR197	CD63	MIR197
						NFIB	OSGIN1	NFIB
						CCL5	LIX1L	CCL5
						SNORD15A	SUGT1	SNORD15A
						TMEM59	CHCHD10	TMEM59
						ECT2	TMEM144	ECT2
						APC2	PFAS	APC2
						SFRP2	IFT57	SFRP2
						CELF2	DUSP3	CELF2
						CDC25A	FRAS1	CDC25A
						HDAC4	LCP1	HDAC4
						FGF20	SMTN	FGF20
						PGK1	STRA6	PGK1
						NTF3	BDKRB1	NTF3
						RDX	SEL1L3	RDX
						MGAT5	SNRNP25	MGAT5
						OMG	LAMTOR3	OMG
						NT5E	PRSS35	NT5E
						PCBP2	PTK7	PCBP2
						SLC1A3	CLEC11A	SLC1A3
						P2RY4	OAS3	P2RY4
						PTPA	CXCL16	PTPA
						CADM1	IFI44L	CADM1
						PCSK5	SERPINB6	PCSK5
						NEDD8	DHRS11	NEDD8
						H4C16	NINJ1	H4C16
						SIN3A	MICAL2	SIN3A
						MAPKAP1	PARP14	MAPKAP1
						NDRG1	PER3	NDRG1
						MIR302A	HKDC1	MIR302A
						CPEB4	DKC1	CPEB4
						CTBP1	WIPI1	CTBP1
						KRIT1	ITM2B	KRIT1
						E2F4	STX1A	E2F4
						SLC1A2	TNNT1	SLC1A2
						NME1	SUGP2	NME1
						PA2G4	RUVBL2	PA2G4
						NODAL	UBE2N	NODAL
						PDCD10	NCOA6	PDCD10
						IFI30	MEF2D	IFI30
						SP3	TAF1D	SP3
						PML	DLL1	PML
						MIR191	ADAM8	MIR191
						TNFRSF10C	ETFB	TNFRSF10C
						CTTN	LAT	CTTN
						EVI2B	MAP3K12	EVI2B
						ALB	CREG1	ALB
						GAS2	DDX18	GAS2
						LOC108281182	PMS1	LOC108281182
						AEBP1	ADGRL2	AEBP1
						WNT3A	SRI	WNT3A
						EIF2AK3	DBI	EIF2AK3
						AIF1	CSF1R	AIF1
						DPP4	KCNA4	DPP4
						ADGRL4	KIF5A	ADGRL4
						AJAP1	CLTCL1	AJAP1
						RFC1	SPRR2B	RFC1
						ENO1	CDX4	ENO1
						EPHB2	RIT2	EPHB2
						BIN1	CRYBB1	BIN1
						SRPK1	AQP8	SRPK1
						KIF4A	HOXA4	KIF4A
						RPSA		RPSA
						SOCS3		SOCS3
						PAK4		PAK4
						MCM7		MCM7
						AGK		AGK
						MAGED4		MAGED4
						CSNK2A1		CSNK2A1
						ARID4B		ARID4B
						CLDN5		CLDN5
						ANXA1		ANXA1
						S100A4		S100A4
						CHRM3		CHRM3
						SRSF1		SRSF1
						PRDX1		PRDX1
						FGF9		FGF9
						TRA-TGC7-1		TRA-TGC7-1
						CCNH		CCNH
						RPS6		RPS6
						CBX3		CBX3
						MACC1		MACC1
						LMX1A		LMX1A
						ADGRB1		ADGRB1
						MIR128-2		MIR128-2
						TCHP		TCHP
						HSF1		HSF1
						GPNMB		GPNMB
						RAD18		RAD18
						SLC12A2		SLC12A2
						DHX34		DHX34
						ZEB2		ZEB2
						RNF41		RNF41
						TFRC		TFRC
						CRIPTO		CRIPTO
						EGLN3		EGLN3
						IGF2BP1		IGF2BP1
						RHOB		RHOB
						ADORA2B		ADORA2B
						TARDBP		TARDBP
						HMMR		HMMR
						MIR223		MIR223
						MIR183		MIR183
						FXR1		FXR1
						MAP3K5		MAP3K5
						VASP		VASP
						HNRNPU		HNRNPU
						RBL1		RBL1
						RTN4		RTN4
						RFX4		RFX4
						WDR11		WDR11
						SNW1		SNW1
						CLSPN		CLSPN
						HPSE		HPSE
						BMAL1		BMAL1
						ADAR		ADAR
						RAP1B		RAP1B
						SASH1		SASH1
						GADD45B		GADD45B
						SOBP		SOBP
						ASB3		ASB3
						PCNX2		PCNX2
						ILF3-DT		ILF3-DT
						CASC8		CASC8
						LTBP1		LTBP1
						HELLS		HELLS
						KRT75		KRT75
						NR1H2		NR1H2
						NRP2		NRP2
						GLIPR2		GLIPR2
						STK4		STK4
						EDNRB		EDNRB
						PPARA		PPARA
						CBX7		CBX7
						APOBEC3C		APOBEC3C
						KCNN4		KCNN4
						POU2F1		POU2F1
						DIS3L2		DIS3L2
						HK2		HK2
						PGR-AS1		PGR-AS1
						RAB5A		RAB5A
						FGF7		FGF7
						CASP1		CASP1
						DUSP4		DUSP4
						DIABLO		DIABLO
						MIR495		MIR495
						DKFZP434A062		DKFZP434A062
						SLC67A1		SLC67A1
						SLC1A5		SLC1A5
						ADAP2		ADAP2
						ILK		ILK
						VPS18		VPS18
						EIF4E		EIF4E
						PRND		PRND
						PCAT1		PCAT1
						RTEL1-TNFRSF6B		RTEL1-TNFRSF6B
						MIR381		MIR381
						ITGB4		ITGB4
						TYMP		TYMP
						RHOH		RHOH
						RIPK1		RIPK1
						ARHGEF10		ARHGEF10
						COG7		COG7
						MTMR1		MTMR1
						YTHDF3		YTHDF3
						MSR1		MSR1
						CAVIN1		CAVIN1
						ATF3		ATF3
						UBE2C		UBE2C
						HNRNPDL		HNRNPDL
						HOXC10		HOXC10
						MCM6		MCM6
						RPS20		RPS20
						SATB1		SATB1
						ITGA6		ITGA6
						PPME1		PPME1
						KIF23		KIF23
						MIR29A		MIR29A
						FLT3LG		FLT3LG
						DDX5		DDX5
						HNRNPM		HNRNPM
						MIR323A		MIR323A
						MIF		MIF
						LGALS9		LGALS9
						IFI16		IFI16
						MIR188		MIR188
						MIR101-1		MIR101-1
						CCN3		CCN3
						CCL22		CCL22
						DLL4		DLL4
						MIR542		MIR542
						B3GAT1		B3GAT1
						FOLH1		FOLH1
						PLXNA1		PLXNA1
						ADAMTS9-AS2		ADAMTS9-AS2
						FOXD1		FOXD1
						SEPTIN9		SEPTIN9
						MIR9-2		MIR9-2
						MIR483		MIR483
						ESR2		ESR2
						CRAT		CRAT
						MIRLET7C		MIRLET7C
						MIR106A		MIR106A
						MIR497		MIR497
						ITGA4		ITGA4
						SOX5		SOX5
						HSPA7		HSPA7
						MIR196A2		MIR196A2
						PTPRC		PTPRC
						ANP32A		ANP32A
						MAD2L1		MAD2L1
						SPON1		SPON1
						USP22		USP22
						TNKS		TNKS
						MLST8		MLST8
						ACE		ACE
						RPL7A		RPL7A
						ADAM10		ADAM10
						SDC1		SDC1
						TCF12		TCF12
						PRMT1		PRMT1
						IL2RA		IL2RA
						NCR3LG1		NCR3LG1
						RHOC		RHOC
						ROCK2		ROCK2
						SNAI2		SNAI2
						SERPINA3		SERPINA3
						HOXA10		HOXA10
						TRIM47		TRIM47
						EPB41L3		EPB41L3
						CCN1		CCN1
						DHX15		DHX15
						PRRX1		PRRX1
						BECN2		BECN2
						CCR2		CCR2
						CD36		CD36
						SMIM30		SMIM30
						RNF138		RNF138
						MIR203A		MIR203A
						VASN		VASN
						ATP1B2		ATP1B2
						CDH13		CDH13
						HMGB2		HMGB2
						CSPG4		CSPG4
						GFER		GFER
						MIR181C		MIR181C
						BCAR1		BCAR1
						ZMYND10		ZMYND10
						RND3		RND3
						CAB39		CAB39
						PANTR1		PANTR1
						WWOX		WWOX
						TIMD4		TIMD4
						NR2E1		NR2E1
						ASMT		ASMT
						TCF7L2		TCF7L2
						CACYBP		CACYBP
						VDR		VDR
						CTAG1B		CTAG1B
						PECAM1		PECAM1
						DDX17		DDX17
						RIGI		RIGI
						PSMC4		PSMC4
						EFL1		EFL1
						CD47		CD47
						LNX1		LNX1
						TRPM7		TRPM7
						STUB1		STUB1
						PPARD		PPARD
						TRIM24		TRIM24
						S1PR2		S1PR2
						SPINT2		SPINT2
						STAT6		STAT6
						CCN4		CCN4
						RIPK3		RIPK3
						SELE		SELE
						PFKFB3		PFKFB3
						CDC27		CDC27
						MIR31HG		MIR31HG
						TXNRD1		TXNRD1
						GOLM1		GOLM1
						KRT14		KRT14
						TPM3		TPM3
						RNF135		RNF135
						CCND2-AS1		CCND2-AS1
						GCK		GCK
						LOC126860438		LOC126860438
						CD4		CD4
						DLL3		DLL3
						CDH11		CDH11
						MMP16		MMP16
						PRF1		PRF1
						MIR375		MIR375
						F3		F3
						LMNA		LMNA
						IGFBP7		IGFBP7
						NAT2		NAT2
						MMP15		MMP15
						RBBP4		RBBP4
						SUV39H1		SUV39H1
						E2F5		E2F5
						PSIP1		PSIP1
						WIF1		WIF1
						TBXA2R		TBXA2R
						TACR3		TACR3
						P2RY11		P2RY11
						PRSS3		PRSS3
						PTPRM		PTPRM
						ITSN1		ITSN1
						LRP6		LRP6
						PSMD10		PSMD10
						MIR433		MIR433
						IGFBP5		IGFBP5
						PPARGC1A		PPARGC1A
						NCOA4		NCOA4
						ECRG4		ECRG4
						TPD52		TPD52
						LASP1		LASP1
						NFATC3		NFATC3
						MIR92A1		MIR92A1
						PHF19		PHF19
						MARK4		MARK4
						C1RL		C1RL
						ASIC2		ASIC2
						UCHL1		UCHL1
						PSMC2		PSMC2
						DCLRE1C		DCLRE1C
						TUBA1B		TUBA1B
						MIR326		MIR326
						GAS6		GAS6
						LTBP4		LTBP4
						CUEDC2		CUEDC2
						LINC00511		LINC00511
						CD82		CD82
						RNF213		RNF213
						CDK5R1		CDK5R1
						TMEM45A		TMEM45A
						TBP		TBP
						ETV7		ETV7
						MIR92B		MIR92B
						MIR1224		MIR1224
						CD40		CD40
						FOSL1		FOSL1
						CREB3L1		CREB3L1
						MAP4		MAP4
						BAG3		BAG3
						TCF4		TCF4
						PELP1		PELP1
						H4C1		H4C1
						FAM20C		FAM20C
						SMAD5		SMAD5
						RGCC		RGCC
						ACTL6A		ACTL6A
						MIR218-2		MIR218-2
						GRK2		GRK2
						YWHAH		YWHAH
						IL33		IL33
						EHMT2		EHMT2
						CPEB1		CPEB1
						PYGO2		PYGO2
						SRSF10		SRSF10
						CHGA		CHGA
						EDN3		EDN3
						CCL18		CCL18
						PBX3		PBX3
						GMFG		GMFG
						SPRY1		SPRY1
						POU3F2		POU3F2
						GADD45G		GADD45G
						CDC25C		CDC25C
						TOP2B		TOP2B
						MIR335		MIR335
						HMGCR		HMGCR
						GPX1		GPX1
						ZDHHC5		ZDHHC5
						TRG-AS1		TRG-AS1
						MIR492		MIR492
						NCAPG		NCAPG
						PLEC		PLEC
						MIR26B		MIR26B
						TRIM25		TRIM25
						ASCL1		ASCL1
						H1-5		H1-5
						ITGB5		ITGB5
						PCDH9		PCDH9
						PLCG1		PLCG1
						USP2		USP2
						RIPK2		RIPK2
						CDCA7L		CDCA7L
						PCDHGA1		PCDHGA1
						H3C4		H3C4
						H3C7		H3C7
						H3C10		H3C10
						H3C11		H3C11
						H3C8		H3C8
						PTTG1		PTTG1
						UBD		UBD
						PPP1CC		PPP1CC
						FAM120AOS		FAM120AOS
						PON1		PON1
						SMARCA1		SMARCA1
						MIR590		MIR590
						BIRC3		BIRC3
						U2AF2		U2AF2
						CACNA2D3		CACNA2D3
						STC2		STC2
						UBP1		UBP1
						MEOX2		MEOX2
						ARHGAP29		ARHGAP29
						SPTBN1		SPTBN1
						LOX		LOX
						FBXO17		FBXO17
						SYNGAP1		SYNGAP1
						SERPINB2		SERPINB2
						FZD7		FZD7
						IL3		IL3
						CDK14		CDK14
						DNM1L		DNM1L
						RUNDC1		RUNDC1
						PWAR5		PWAR5
						LSM2		LSM2
						SMC1A		SMC1A
						PTPN6		PTPN6
						AGFG1		AGFG1
						ALKBH5		ALKBH5
						TEAD1		TEAD1
						HAGLR		HAGLR
						CD109		CD109
						IL24		IL24
						CDC25B		CDC25B
						CCNA1		CCNA1
						CDKN2D		CDKN2D
						MIR302B		MIR302B
						CARMN		CARMN
						CLTC		CLTC
						FYN		FYN
						CYP1B1		CYP1B1
						NLRC4		NLRC4
						ZFP36		ZFP36
						SNHG14		SNHG14
						MIR365A		MIR365A
						NRIP1		NRIP1
						REV3L		REV3L
						RAP2A		RAP2A
						DAG1		DAG1
						CKS2		CKS2
						RARS1		RARS1
						EYA4		EYA4
						LOC110806263		LOC110806263
						SRGAP3		SRGAP3
						PDIA3		PDIA3
						FGL2		FGL2
						GHR		GHR
						CD24		CD24
						MIR20B		MIR20B
						SPHK1		SPHK1
						FZD4		FZD4
						D2HGDH		D2HGDH
						DENND4A		DENND4A
						TTLL1		TTLL1
						PCDHB5		PCDHB5
						FOXJ3		FOXJ3
						SPIDR		SPIDR
						FAM210A		FAM210A
						EMC9		EMC9
						TCL6		TCL6
						MIR34B		MIR34B
						SND1-IT1		SND1-IT1
						MIR513A1		MIR513A1
						ELFN1-AS1		ELFN1-AS1
						HEIH		HEIH
						MT1JP		MT1JP
						FAM238C		FAM238C
						MIR513A2		MIR513A2
						E2F3-IT1		E2F3-IT1
						RBP1		RBP1
						ADM		ADM
						KCNH2		KCNH2
						TREM1		TREM1
						RAB5C		RAB5C
						VOPP1		VOPP1
						BMPR1B		BMPR1B
						HSPA1A		HSPA1A
						PTPN2		PTPN2
						PIEZO1		PIEZO1
						ABCC4		ABCC4
						SOX2-OT		SOX2-OT
						MAPT		MAPT
						ARHGAP35		ARHGAP35
						MIR24-2		MIR24-2
						DHX9		DHX9
						DLK1		DLK1
						STAT5B		STAT5B
						LAMP1		LAMP1
						ACTN1		ACTN1
						NID2		NID2
						IL6ST		IL6ST
						RNF20		RNF20
						HOXD9		HOXD9
						TRIM37		TRIM37
						PSMD1		PSMD1
						PRKG1		PRKG1
						NUMB		NUMB
						TGIF2		TGIF2
						GAST		GAST
						PLCB1		PLCB1
						PLEKHA4		PLEKHA4
						NEK2		NEK2
						GLS2		GLS2
						KLHDC8A		KLHDC8A
						RORA		RORA
						LRATD2		LRATD2
						RPS27A		RPS27A
						RHOG		RHOG
						LRRC37B		LRRC37B
						KTN1		KTN1
						STK38L		STK38L
						VCP		VCP
						MBL2		MBL2
						GLI4		GLI4
						SOX7		SOX7
						UBTF		UBTF
						HBP1		HBP1
						ANTXR2		ANTXR2
						ADAMTS1		ADAMTS1
						RALGDS		RALGDS
						CAMK2G		CAMK2G
						ARF6		ARF6
						PLP2		PLP2
						THEM4		THEM4
						STMN3		STMN3
						MIR148A		MIR148A
						DRD2		DRD2
						TNFSF13		TNFSF13
						RBX1		RBX1
						OTUB1		OTUB1
						ALDH1A3		ALDH1A3
						HAS2		HAS2
						MIR383		MIR383
						LIN28A		LIN28A
						PHLPP1		PHLPP1
						FNDC3B		FNDC3B
						SHTN1		SHTN1
						PSMA3		PSMA3
						RCVRN		RCVRN
						ADGRG1		ADGRG1
						BTRC		BTRC
						TRPC6		TRPC6
						EPB41L5		EPB41L5
						LOC108281181		LOC108281181
						CKAP5		CKAP5
						MIR122		MIR122
						FSTL1		FSTL1
						LDHA		LDHA
						RAB10		RAB10
						PDCD5		PDCD5
						TERF2IP		TERF2IP
						TTF1		TTF1
						MIR518A1		MIR518A1
						EPN2-AS1		EPN2-AS1
						MAMLD1		MAMLD1
						EIF2S1		EIF2S1
						TLR2		TLR2
						CDH18		CDH18
						P4HA1		P4HA1
						CKAP4		CKAP4
						JARID2		JARID2
						CSNK2A2		CSNK2A2
						LTF		LTF
[truncated: 3,441 more rows]
